# Supplementary material for: A comprehensive study of genetic regulation and disease associations of plasma circulatory microRNAs using population-level data
Source: Genome Biol. 2024 Oct 21;25:276. doi: 10.1186/s13059-024-03420-6 (PMC11492503; doi:10.1186/s13059-024-03420-6)
Supplement: Supplementary file 1 — Additional file 1: Table S1. The list of 2,083 miRNAs characterised in this study (including 591 were well-expressed). Table S2. Baseline characteristics of study participants. Table S3. Genome-wide significant miR-eQTLs identified in this study. Table S4. miR-eQTLs explaining high proportion of variation in miRNA level. Table S5. Multi-SNP joint analysis for conditionally independent associations from GCTA-COJO. Table S6. Replicated miR-eQTLs in Nikpay et al. Table S7. Summary of replication of miR-eQTLs. Table S8. List of 4,310 replicated miR-eQTLs. Table S9. Functional annotation of miR-eQTLs. Table S10. List of 22 loci, miRNAs, and corresponding genes, and 19 loci harbored miRNAs with replicated miR-eQTLs across cohorts. Table S11. SNPs in miRNA genes that also affected miRNA levels. Table S12. miR-eQTLs located in the promoter region of miRNAs. Table S13. SNP-based heritability estimates for 2,083 miRNAs. Table S14. Overlap between cis-miR-eQTLs and gene expression QTLs (eQTLs). Table S15. Colocalisation analysis between plasma miRNAs and gene expression in whole blood (eQTLGen) and across tissues (GTEx). Table S16. miRNAs with shared eQTLs with their putative target genes. Table S17. Overlap and colocalisation analysis between cis-miR-eQTLs and pQTLs. Table S18. Overlap between trans-miR-eQTLs and pQTLs. Table S19. Overlap between trans-miR-eQTLs and pQTLs in Olink. Table S20. Overlap of miR-eQTLs, met-QTLs, linear regression, and colocalisation analysis. Table S21. GWAS traits associated with miR-eQTLs. Table S22. Association between miR-eQTLs in locus in chr9:136128546-136296530 and other omics/phenotypes. Table S23. Genetic instruments for miRNAs (FDR<0.1) for PheWAS and MR analysis. Table S24. FDR-significant association for PheWAS using single variant and cis-GRS. Table S25. Cis and extended-GRS for 17 significant associations in MR-PheWAS. Table S26. Full results for cis-MR analyses. Table S27. Full results for extended-MR analyses. Table S28. Full resul [file 13059_2024_3420_MOESM1_ESM.xlsx]

## Sheet: readme
Supplementary Tables	Title
Table S1	The list of 2,083 miRNAs characterised in this study (inclduing 591 were well-expressed)
Table S2	Baseline characteristics of study participants
Table S3	Genome-wide significant miR-eQTLs identified in this study
Table S4	miR-eQTLs explaining high proportion of variation in miRNA level
Table S5	Multi-SNP joint analysis for conditionally independent assocations from GCTA-COJO
Table S6	Replicated miR-eQTLs in Nikpay et al
Table S7	Summary of replication of miR-eQTLS
Table S8	List of 4,310 replicated miR-eQTLs
Table S9	Functional annotation of miR-eQTLs
Table S10	List of 22 loci, miRNAs, and corresponding genes, and 19 loci harbored miRNAs with replicated miR-eQTLs across cohorts
Table S11	SNPs in miRNA genes that also affected miRNA levels
Table S12	miR-eQTLs located in the promoter region of miRNAs
Table S13	SNP-based heritability estimates for 2,083 miRNAs
Table S14	Overlap between cis-miR-eQTLs and gene expression QTLs (eQTLs)
Table S15	Colocalisation analysis between plasma miRNAs and gene expression in whole blood (eQTLGen) and across tissues (GTex)
Table S16	miRNAs with shared eQTLs with their putative target genes
Table S17	Overlap and colocalisation analysis between cis-miR-eQTLs and pQTLs
Table S18	Overlap between trans-miR-eQTLs and pQTLs
Table S19	Overlap between trans-miR-eQTLs and pQTLs in Olink
Table S20	Overlap of miR-eQTLs and met-QTLs, linear regression, and colocalisation analysis
Table S21	GWAS traits associated with miR-eQTLs
Table S22	Association between miR-eQTLs in locus in chr9:136128546-136296530 and other omics/phenotypes
Table S23	Genetic instruments for miRNAs (FDR<0.1) for PheWAS and MR analysis
Table S24	FDR-significant associations for PheWAS using single variant and cis-GRS
Table S25	Cis and extended-GRS for 17 significant associations in MR-PheWAS
Table S26	Full results for cis-MR analyses
Table S27	Full results for extended-MR analyses
Table S28	Full results for replication using large GWAS summary statistics
Table S29	Reverse-MR to test association between obesity-related traits and miR-543 and miR-329-3p
Table S30	Target genes of miR-543 and miR-329-3p associated with BMI or WHR
Table S31	Univariable MR analysis on the associations between miR-1908-5p and metabolites (Metabolon platform)
Table S32	Univariable MR analysis on the associations between 12 candidate metabolites and the risk of benign neoplasm of colon
Table S33	MR-Bayesian Model Averaging to identify most likely causal metabolites using a range of prior probabilities
Table S34	Mediation analysis to quantify the proportion of miR-1908-5p on the risk of benign neoplasm of colon mediated by 1-palmitoyl-2-linoleoyl-GPE
Table S35	Multivariable MR between miR-1908-5p and candidate metabolites on benign neoplasm of colon

## Sheet: Table S1
miRNA	well.expressed
let-7a-2-3p	no
let-7a-3p	no
let-7a-5p	yes
let-7b-5p	yes
let-7c-3p	no
let-7c-5p	yes
let-7d-3p	yes
let-7d-5p	yes
let-7e-3p	no
let-7e-5p	yes
let-7f-1-3p	no
let-7f-2-3p	no
let-7f-5p	yes
let-7g-3p	yes
let-7g-5p	yes
let-7i-5p	yes
miR-1	no
miR-100-3p	no
miR-100-5p	yes
miR-101-3p	yes
miR-101-5p	no
miR-103a-2-5p	yes
miR-103a-3p	yes
miR-105-3p	no
miR-105-5p	no
miR-106a-3p	no
miR-106a-5p	yes
miR-106b-3p	yes
miR-106b-5p	yes
miR-107	yes
miR-10a-3p	no
miR-10a-5p	yes
miR-10b-3p	no
miR-10b-5p	yes
miR-1178-3p	no
miR-1178-5p	no
miR-1179	no
miR-1180-3p	no
miR-1180-5p	no
miR-1182	no
miR-1183	no
miR-1184	no
miR-1185-1-3p	no
miR-1185-2-3p	no
miR-1185-5p	no
miR-1193	no
miR-1197	no
miR-1199-3p	no
miR-1200	no
miR-1202	yes
miR-1204	no
miR-1205	no
miR-1206	no
miR-1207-3p	no
miR-1207-5p	yes
miR-1208	no
miR-122-5p	yes
miR-1224-5p	yes
miR-1225-3p	yes
miR-1225-5p	yes
miR-1226-3p	no
miR-1227-3p	yes
miR-1228-3p	yes
miR-1229-3p	yes
miR-1229-5p	no
miR-1231	yes
miR-1233-3p	yes
miR-1234-3p	yes
miR-1236-3p	no
miR-1236-5p	no
miR-1237-3p	yes
miR-1237-5p	yes
miR-1238-3p	no
miR-1238-5p	no
miR-124-3p	no
miR-124-5p	no
miR-1243	no
miR-1244	yes
miR-1245b-3p	no
miR-1247-3p	yes
miR-1247-5p	yes
miR-1249	yes
miR-1250-3p	no
miR-1250-5p	no
miR-1251-3p	no
miR-1252-3p	no
miR-1252-5p	no
miR-1253	no
miR-1254	yes
miR-1255b-2-3p	yes
miR-1256	no
miR-1257	no
miR-1258	no
miR-125a-3p	no
miR-125a-5p	yes
miR-125b-1-3p	no
miR-125b-2-3p	no
miR-125b-5p	yes
miR-126-3p	yes
miR-126-5p	yes
miR-1261	no
miR-1262	no
miR-1263	no
miR-1264	no
miR-1265	no
miR-1267	no
miR-1269a	no
miR-1269b	yes
miR-127-3p	no
miR-127-5p	no
miR-1270	no
miR-1271-5p	no
miR-1272	no
miR-1273a	yes
miR-1273c	yes
miR-1273d	yes
miR-1273e	yes
miR-1273g-5p	yes
miR-1273h-5p	yes
miR-1275	yes
miR-1276	no
miR-1277-5p	no
miR-1278	no
miR-1279	no
miR-128-1-5p	no
miR-128-2-5p	no
miR-128-3p	yes
miR-1282	no
miR-1283	no
miR-1285-5p	yes
miR-1287-3p	no
miR-1287-5p	yes
miR-1288-3p	no
miR-1289	no
miR-129-1-3p	no
miR-129-2-3p	no
miR-129-5p	yes
miR-1290	yes
miR-1291	yes
miR-1292-5p	no
miR-1293	no
miR-1294	no
miR-1295b-3p	no
miR-1296-3p	yes
miR-1296-5p	no
miR-1297	no
miR-1298-3p	no
miR-1298-5p	no
miR-1299	yes
miR-1301-3p	no
miR-1301-5p	yes
miR-1302	no
miR-1303	yes
miR-1304-3p	yes
miR-1304-5p	no
miR-1305	no
miR-1306-3p	no
miR-1306-5p	yes
miR-1307-3p	yes
miR-1307-5p	yes
miR-130a-3p	yes
miR-130a-5p	no
miR-130b-3p	yes
miR-130b-5p	no
miR-132-3p	no
miR-132-5p	no
miR-1321	no
miR-1322	yes
miR-1323	no
miR-1324	no
miR-133a-3p	yes
miR-133a-5p	yes
miR-133b	no
miR-134-3p	no
miR-134-5p	yes
miR-1343-5p	yes
miR-135a-3p	no
miR-135a-5p	no
miR-135b-3p	no
miR-135b-5p	no
miR-136-3p	no
miR-136-5p	yes
miR-137	no
miR-138-1-3p	no
miR-138-2-3p	no
miR-138-5p	no
miR-139-3p	no
miR-139-5p	yes
miR-140-5p	yes
miR-141-3p	yes
miR-141-5p	no
miR-142-5p	yes
miR-143-3p	yes
miR-143-5p	yes
miR-144-3p	yes
miR-144-5p	yes
miR-145-3p	no
miR-145-5p	yes
miR-1468-3p	no
miR-1468-5p	no
miR-146a-3p	yes
miR-146a-5p	yes
miR-146b-3p	no
miR-146b-5p	yes
miR-1471	yes
miR-147a	no
miR-147b	no
miR-148a-3p	yes
miR-148b-3p	yes
miR-149-3p	yes
miR-149-5p	no
miR-150-3p	no
miR-150-5p	yes
miR-151a-3p	yes
miR-152-3p	yes
miR-153-3p	no
miR-153-5p	no
miR-1537-3p	no
miR-1537-5p	no
miR-1538	yes
miR-1539	yes
miR-154-3p	no
miR-154-5p	no
miR-155-3p	no
miR-155-5p	yes
miR-1587	no
miR-15a-3p	no
miR-15a-5p	yes
miR-15b-3p	no
miR-15b-5p	yes
miR-16-1-3p	no
miR-16-5p	yes
miR-17-3p	yes
miR-17-5p	yes
miR-181a-2-3p	yes
miR-181a-3p	no
miR-181a-5p	yes
miR-181b-3p	no
miR-181b-5p	yes
miR-181c-3p	no
miR-181c-5p	yes
miR-181d-3p	no
miR-181d-5p	yes
miR-182-3p	no
miR-182-5p	no
miR-183-3p	no
miR-183-5p	no
miR-184	no
miR-185-3p	yes
miR-185-5p	yes
miR-186-3p	yes
miR-186-5p	yes
miR-187-3p	yes
miR-187-5p	yes
miR-188-3p	no
miR-188-5p	no
miR-18a-3p	no
miR-18a-5p	yes
miR-18b-3p	no
miR-18b-5p	yes
miR-1908-5p	yes
miR-1909-3p	yes
miR-1909-5p	yes
miR-190a-3p	no
miR-190a-5p	no
miR-190b	no
miR-191-3p	no
miR-191-5p	yes
miR-1910-3p	no
miR-1910-5p	yes
miR-1911-3p	no
miR-1911-5p	no
miR-1912	no
miR-1913	yes
miR-1914-3p	no
miR-1914-5p	yes
miR-1915-3p	yes
miR-1915-5p	no
miR-192-3p	no
miR-192-5p	yes
miR-193a-3p	yes
miR-193a-5p	yes
miR-193b-3p	yes
miR-193b-5p	no
miR-194-3p	no
miR-194-5p	yes
miR-195-3p	no
miR-195-5p	yes
miR-196a-3p	no
miR-196a-5p	no
miR-196b-3p	yes
miR-196b-5p	no
miR-197-3p	yes
miR-197-5p	yes
miR-1976	yes
miR-198	no
miR-199a-3p	yes
miR-199a-5p	yes
miR-199b-5p	no
miR-19a-3p	yes
miR-19a-5p	no
miR-19b-1-5p	no
miR-19b-2-5p	no
miR-19b-3p	yes
miR-200a-3p	no
miR-200a-5p	yes
miR-200b-3p	no
miR-200b-5p	no
miR-200c-3p	no
miR-200c-5p	no
miR-202-3p	no
miR-202-5p	no
miR-203b-3p	no
miR-203b-5p	no
miR-204-3p	yes
miR-204-5p	no
miR-205-3p	no
miR-205-5p	yes
miR-2052	no
miR-2053	no
miR-2054	no
miR-206	no
miR-208a-3p	no
miR-208a-5p	no
miR-208b-3p	no
miR-208b-5p	no
miR-20a-3p	no
miR-20a-5p	yes
miR-20b-3p	no
miR-20b-5p	yes
miR-21-3p	yes
miR-21-5p	yes
miR-210-3p	yes
miR-210-5p	yes
miR-211-3p	yes
miR-211-5p	no
miR-2110	yes
miR-2113	no
miR-2114-3p	no
miR-2114-5p	no
miR-2115-3p	yes
miR-2115-5p	yes
miR-2116-3p	yes
miR-2116-5p	yes
miR-2117	no
miR-212-3p	yes
miR-212-5p	no
miR-214-5p	no
miR-215-3p	no
miR-215-5p	no
miR-216a-3p	no
miR-216a-5p	no
miR-216b-3p	no
miR-216b-5p	no
miR-217	yes
miR-218-1-3p	no
miR-218-2-3p	no
miR-218-5p	no
miR-219a-1-3p	no
miR-219a-2-3p	no
miR-219b-3p	no
miR-22-3p	yes
miR-22-5p	yes
miR-221-3p	yes
miR-221-5p	no
miR-222-3p	yes
miR-222-5p	no
miR-223-3p	yes
miR-223-5p	yes
miR-224-3p	no
miR-224-5p	no
miR-2276-3p	yes
miR-2276-5p	yes
miR-2278	no
miR-2355-3p	no
miR-2355-5p	no
miR-2392	yes
miR-23a-3p	yes
miR-23a-5p	yes
miR-23b-3p	yes
miR-23b-5p	no
miR-23c	yes
miR-24-2-5p	no
miR-24-3p	yes
miR-2467-3p	no
miR-2467-5p	no
miR-25-3p	yes
miR-25-5p	no
miR-2681-3p	no
miR-2681-5p	no
miR-2682-3p	no
miR-2682-5p	no
miR-26a-1-3p	no
miR-26a-2-3p	no
miR-26a-5p	yes
miR-26b-3p	no
miR-26b-5p	yes
miR-27a-3p	yes
miR-27a-5p	no
miR-27b-3p	yes
miR-27b-5p	no
miR-28-5p	yes
miR-2861	yes
miR-2909	no
miR-296-3p	no
miR-296-5p	no
miR-297	no
miR-298	no
miR-299-3p	yes
miR-299-5p	yes
miR-29a-3p	yes
miR-29a-5p	no
miR-29b-1-5p	no
miR-29b-2-5p	no
miR-29b-3p	yes
miR-29c-3p	yes
miR-29c-5p	yes
miR-300	no
miR-301a-3p	yes
miR-301a-5p	no
miR-301b	no
miR-302a-3p	no
miR-302a-5p	no
miR-302b-3p	no
miR-302b-5p	no
miR-302c-3p	no
miR-302c-5p	no
miR-302d-3p	no
miR-302d-5p	no
miR-302e	no
miR-302f	no
miR-3064-3p	no
miR-3064-5p	no
miR-30a-3p	yes
miR-30a-5p	yes
miR-30b-3p	no
miR-30b-5p	yes
miR-30c-1-3p	no
miR-30c-2-3p	no
miR-30c-5p	yes
miR-30d-3p	no
miR-30d-5p	yes
miR-30e-3p	yes
miR-30e-5p	yes
miR-31-5p	yes
miR-3115	no
miR-3116	no
miR-3117-5p	no
miR-3118	no
miR-3119	no
miR-3121-5p	no
miR-3122	no
miR-3123	no
miR-3124-3p	yes
miR-3124-5p	no
miR-3125	no
miR-3126-3p	no
miR-3126-5p	no
miR-3127-3p	yes
miR-3127-5p	no
miR-3128	no
miR-3129-3p	no
miR-3130-3p	no
miR-3131	no
miR-3132	no
miR-3133	no
miR-3134	no
miR-3135a	yes
miR-3136-5p	no
miR-3137	no
miR-3138	no
miR-3140-3p	yes
miR-3140-5p	yes
miR-3141	yes
miR-3142	no
miR-3143	no
miR-3144-3p	no
miR-3144-5p	no
miR-3145-3p	no
miR-3145-5p	no
miR-3146	no
miR-3147	no
miR-3148	no
miR-3149	no
miR-3150b-5p	no
miR-3152-3p	yes
miR-3152-5p	yes
miR-3153	no
miR-3154	no
miR-3155a	no
miR-3155b	yes
miR-3156-5p	no
miR-3157-3p	yes
miR-3157-5p	yes
miR-3158-5p	no
miR-3159	no
miR-3161	no
miR-3162-5p	yes
miR-3163	no
miR-3164	no
miR-3165	no
miR-3166	no
miR-3167	no
miR-3169	yes
miR-3170	no
miR-3171	no
miR-3174	no
miR-3175	no
miR-3176	no
miR-3177-3p	no
miR-3177-5p	no
miR-3179	no
miR-3180	yes
miR-3180-3p	yes
miR-3182	no
miR-3184-3p	yes
miR-3185	no
miR-3186-3p	no
miR-3186-5p	no
miR-3187-3p	no
miR-3187-5p	no
miR-3188	no
miR-3189-3p	no
miR-3189-5p	no
miR-3191-3p	no
miR-3191-5p	no
miR-3192-3p	no
miR-3192-5p	no
miR-3193	no
miR-3197	yes
miR-3198	no
miR-3199	no
miR-32-3p	no
miR-32-5p	no
miR-3200-5p	no
miR-3201	no
miR-3202	no
miR-320a	yes
miR-320b	yes
miR-320c	yes
miR-320d	yes
miR-320e	yes
miR-323a-3p	no
miR-323a-5p	no
miR-323b-3p	no
miR-323b-5p	no
miR-324-3p	yes
miR-324-5p	yes
miR-325	no
miR-326	yes
miR-328-3p	yes
miR-329-3p	no
miR-329-5p	no
miR-330-3p	yes
miR-330-5p	no
miR-331-3p	yes
miR-331-5p	no
miR-335-3p	no
miR-335-5p	yes
miR-337-3p	no
miR-337-5p	no
miR-338-3p	yes
miR-339-3p	yes
miR-339-5p	yes
miR-33a-3p	no
miR-33a-5p	yes
miR-33b-3p	no
miR-33b-5p	yes
miR-340-3p	no
miR-340-5p	no
miR-342-3p	yes
miR-342-5p	no
miR-345-3p	no
miR-345-5p	yes
miR-346	no
miR-34a-3p	no
miR-34a-5p	yes
miR-34b-3p	yes
miR-34b-5p	no
miR-34c-3p	no
miR-34c-5p	yes
miR-3605-3p	no
miR-3605-5p	no
miR-3606-3p	no
miR-3606-5p	no
miR-3607-3p	no
miR-3607-5p	no
miR-3609	no
miR-361-3p	yes
miR-361-5p	yes
miR-3611	no
miR-3612	no
miR-3613-3p	yes
miR-3613-5p	yes
miR-3614-3p	no
miR-3614-5p	no
miR-3616-3p	no
miR-3616-5p	yes
miR-3617-3p	no
miR-3617-5p	no
miR-3618	no
miR-3619-3p	no
miR-3619-5p	no
miR-362-3p	no
miR-362-5p	yes
miR-3620-3p	yes
miR-363-3p	yes
miR-363-5p	no
miR-3646	no
miR-3648	yes
miR-3649	no
miR-3650	no
miR-3652	yes
miR-3653	no
miR-3654	no
miR-3655	no
miR-3657	no
miR-3658	no
miR-3659	no
miR-365a-3p	no
miR-365a-5p	no
miR-365b-5p	no
miR-3660	no
miR-3661	no
miR-3662	no
miR-3663-5p	no
miR-3664-5p	no
miR-3666	no
miR-3667-3p	yes
miR-3667-5p	yes
miR-3668	no
miR-367-3p	no
miR-367-5p	no
miR-3670	no
miR-3671	no
miR-3672	no
miR-3674	yes
miR-3675-3p	no
miR-3675-5p	no
miR-3677-5p	yes
miR-3678-3p	no
miR-3679-3p	no
miR-3679-5p	no
miR-3680-3p	no
miR-3680-5p	no
miR-3681-5p	no
miR-3682-3p	no
miR-3682-5p	no
miR-3683	no
miR-3684	no
miR-3685	no
miR-3686	no
miR-3687	yes
miR-3688-5p	no
miR-3689a-3p	yes
miR-3689a-5p	no
miR-3689b-3p	no
miR-3689d	yes
miR-3689f	no
miR-369-3p	no
miR-369-5p	no
miR-3690	no
miR-3691-3p	no
miR-3691-5p	no
miR-3692-3p	no
miR-3692-5p	no
miR-370-3p	yes
miR-370-5p	no
miR-3713	no
miR-3714	yes
miR-371b-3p	no
miR-371b-5p	no
miR-372-3p	yes
miR-372-5p	no
miR-373-3p	no
miR-373-5p	no
miR-374a-3p	no
miR-374b-3p	yes
miR-374b-5p	yes
miR-374c-5p	yes
miR-375	yes
miR-376a-2-5p	no
miR-376a-3p	yes
miR-376a-5p	no
miR-376b-3p	no
miR-376b-5p	no
miR-376c-3p	yes
miR-376c-5p	no
miR-377-3p	yes
miR-377-5p	no
miR-378a-3p	yes
miR-378b	no
miR-378c	no
miR-378d	yes
miR-378e	yes
miR-378f	yes
miR-378g	yes
miR-378h	no
miR-378i	yes
miR-378j	no
miR-379-3p	no
miR-379-5p	no
miR-380-3p	no
miR-380-5p	no
miR-381-3p	yes
miR-381-5p	no
miR-382-3p	no
miR-382-5p	yes
miR-383-3p	no
miR-383-5p	no
miR-384	no
miR-3907	yes
miR-3908	no
miR-3909	no
miR-3910	no
miR-3912-3p	yes
miR-3912-5p	yes
miR-3913-5p	no
miR-3914	no
miR-3915	no
miR-3916	no
miR-3917	no
miR-3919	no
miR-3920	no
miR-3921	no
miR-3922-3p	no
miR-3922-5p	no
miR-3923	no
miR-3924	no
miR-3925-5p	no
miR-3926	no
miR-3927-5p	no
miR-3928-3p	no
miR-3928-5p	no
miR-3929	no
miR-3934-3p	no
miR-3934-5p	no
miR-3935	no
miR-3936	no
miR-3937	yes
miR-3938	no
miR-3939	no
miR-3940-5p	yes
miR-3941	no
miR-3942-5p	no
miR-3943	yes
miR-3944-5p	no
miR-3945	no
miR-3973	no
miR-3974	no
miR-3975	no
miR-3976	no
miR-3977	no
miR-3978	no
miR-409-3p	yes
miR-409-5p	no
miR-410-3p	no
miR-410-5p	no
miR-411-3p	no
miR-411-5p	no
miR-412-3p	no
miR-412-5p	no
miR-421	no
miR-422a	yes
miR-424-3p	yes
miR-424-5p	no
miR-425-3p	yes
miR-425-5p	yes
miR-4251	no
miR-4252	no
miR-4253	no
miR-4254	no
miR-4255	no
miR-4256	no
miR-4257	yes
miR-4259	no
miR-4261	no
miR-4262	no
miR-4263	no
miR-4264	no
miR-4265	no
miR-4266	no
miR-4267	yes
miR-4268	no
miR-4269	yes
miR-4270	yes
miR-4271	no
miR-4272	no
miR-4273	no
miR-4274	yes
miR-4275	no
miR-4276	no
miR-4277	no
miR-4278	no
miR-4279	yes
miR-4280	no
miR-4282	no
miR-4283	no
miR-4287	no
miR-4288	no
miR-4289	no
miR-429	no
miR-4290	yes
miR-4291	yes
miR-4292	yes
miR-4293	no
miR-4294	no
miR-4295	no
miR-4296	no
miR-4297	no
miR-4299	no
miR-4300	no
miR-4301	no
miR-4302	no
miR-4303	no
miR-4304	no
miR-4305	no
miR-4306	yes
miR-4307	no
miR-4308	no
miR-4309	yes
miR-431-3p	no
miR-431-5p	no
miR-4310	no
miR-4311	no
miR-4312	no
miR-4314	no
miR-4315	no
miR-4317	no
miR-4318	no
miR-4319	yes
miR-432-3p	no
miR-432-5p	no
miR-4320	no
miR-4322	yes
miR-4324	no
miR-4325	no
miR-4326	no
miR-4327	no
miR-4328	no
miR-4329	no
miR-433-3p	no
miR-433-5p	no
miR-4330	no
miR-4417	yes
miR-4419a	no
miR-4419b	no
miR-4420	no
miR-4421	yes
miR-4422	no
miR-4423-3p	no
miR-4423-5p	no
miR-4424	no
miR-4425	no
miR-4426	yes
miR-4427	no
miR-4428	no
miR-4429	yes
miR-4430	yes
miR-4431	no
miR-4432	no
miR-4433b-5p	yes
miR-4434	no
miR-4435	no
miR-4436a	yes
miR-4436b-3p	no
miR-4437	no
miR-4438	no
miR-4439	no
miR-4440	no
miR-4441	no
miR-4442	yes
miR-4444	no
miR-4446-3p	no
miR-4446-5p	no
miR-4447	yes
miR-4449	yes
miR-4450	no
miR-4451	no
miR-4452	no
miR-4453	no
miR-4455	no
miR-4456	no
miR-4457	no
miR-4458	no
miR-4459	yes
miR-4460	no
miR-4461	yes
miR-4462	no
miR-4463	yes
miR-4464	no
miR-4465	no
miR-4467	no
miR-4468	no
miR-4470	no
miR-4471	no
miR-4472	no
miR-4473	no
miR-4474-3p	no
miR-4475	no
miR-4476	no
miR-4477a	no
miR-4477b	no
miR-4478	yes
miR-448	no
miR-4480	no
miR-4481	yes
miR-4482-3p	no
miR-4482-5p	no
miR-4483	no
miR-4484	yes
miR-4486	yes
miR-4487	no
miR-4489	no
miR-4490	no
miR-4491	no
miR-4493	no
miR-4494	no
miR-4495	no
miR-4496	yes
miR-4498	no
miR-4499	no
miR-449a	no
miR-449b-3p	yes
miR-449b-5p	no
miR-449c-3p	no
miR-449c-5p	no
miR-4500	no
miR-4501	no
miR-4502	yes
miR-4503	no
miR-4504	no
miR-4505	yes
miR-4506	no
miR-4507	yes
miR-4509	no
miR-450a-1-3p	no
miR-450a-2-3p	no
miR-450a-5p	no
miR-450b-3p	no
miR-450b-5p	no
miR-4510	no
miR-4511	no
miR-4512	yes
miR-4513	no
miR-4514	no
miR-4515	yes
miR-4517	no
miR-4518	no
miR-4519	yes
miR-451a	yes
miR-451b	no
miR-452-3p	no
miR-452-5p	no
miR-4520a-5p	no
miR-4521	no
miR-4522	yes
miR-4524a-5p	no
miR-4524b-5p	no
miR-4525	no
miR-4527	no
miR-4528	no
miR-4530	yes
miR-4531	no
miR-4533	no
miR-4534	yes
miR-4535	yes
miR-4536-5p	no
miR-4537	yes
miR-4538	no
miR-4539	yes
miR-454-3p	yes
miR-454-5p	no
miR-4540	no
miR-455-3p	no
miR-455-5p	no
miR-4632-3p	no
miR-4632-5p	yes
miR-4636	no
miR-4637	no
miR-4638-5p	no
miR-4639-3p	no
miR-4639-5p	no
miR-4640-3p	yes
miR-4641	no
miR-4642	no
miR-4643	no
miR-4644	yes
miR-4645-3p	no
miR-4646-3p	yes
miR-4646-5p	yes
miR-4647	no
miR-4648	no
miR-4649-3p	no
miR-4649-5p	no
miR-4650-3p	no
miR-4652-3p	yes
miR-4652-5p	yes
miR-4653-3p	no
miR-4653-5p	no
miR-4654	no
miR-4655-3p	yes
miR-4655-5p	yes
miR-4656	yes
miR-4657	no
miR-4658	no
miR-4659a-5p	no
miR-4659b-5p	no
miR-466	no
miR-4660	no
miR-4661-5p	no
miR-4662a-3p	no
miR-4663	no
miR-4664-3p	yes
miR-4664-5p	no
miR-4665-5p	yes
miR-4666a-5p	no
miR-4666b	no
miR-4667-3p	yes
miR-4667-5p	yes
miR-4668-3p	no
miR-4668-5p	no
miR-4669	no
miR-4670-5p	no
miR-4671-3p	no
miR-4671-5p	no
miR-4672	no
miR-4673	yes
miR-4675	no
miR-4676-3p	yes
miR-4677-3p	no
miR-4677-5p	no
miR-4678	no
miR-4679	no
miR-4680-3p	no
miR-4680-5p	no
miR-4681	yes
miR-4682	no
miR-4683	no
miR-4684-3p	yes
miR-4684-5p	no
miR-4685-3p	no
miR-4685-5p	no
miR-4686	no
miR-4687-3p	no
miR-4688	yes
miR-4689	yes
miR-4690-3p	no
miR-4690-5p	yes
miR-4691-3p	no
miR-4691-5p	no
miR-4692	no
miR-4693-3p	no
miR-4693-5p	no
miR-4694-5p	no
miR-4695-3p	no
miR-4695-5p	yes
miR-4696	no
miR-4697-3p	no
miR-4697-5p	yes
miR-4698	no
miR-4699-3p	no
miR-4699-5p	yes
miR-4700-5p	yes
miR-4701-3p	no
miR-4701-5p	no
miR-4703-5p	no
miR-4704-3p	no
miR-4704-5p	no
miR-4705	no
miR-4706	yes
miR-4707-3p	yes
miR-4707-5p	no
miR-4709-3p	no
miR-4709-5p	no
miR-4711-3p	no
miR-4712-5p	no
miR-4713-3p	yes
miR-4713-5p	yes
miR-4714-5p	no
miR-4718	no
miR-4719	no
miR-4720-3p	no
miR-4720-5p	no
miR-4721	yes
miR-4722-3p	yes
miR-4722-5p	no
miR-4723-3p	yes
miR-4723-5p	no
miR-4724-3p	no
miR-4725-3p	yes
miR-4725-5p	no
miR-4726-3p	yes
miR-4726-5p	yes
miR-4727-3p	no
miR-4727-5p	yes
miR-4728-3p	yes
miR-4728-5p	yes
miR-4729	no
miR-4730	no
miR-4731-3p	no
miR-4731-5p	no
miR-4732-3p	yes
miR-4732-5p	no
miR-4733-3p	no
miR-4734	yes
miR-4735-5p	no
miR-4736	no
miR-4737	no
miR-4738-3p	no
miR-4738-5p	no
miR-4742-3p	no
miR-4742-5p	no
miR-4743-3p	no
miR-4743-5p	no
miR-4744	no
miR-4745-3p	yes
miR-4746-5p	yes
miR-4747-3p	no
miR-4747-5p	no
miR-4748	no
miR-4750-5p	no
miR-4751	no
miR-4752	no
miR-4753-3p	yes
miR-4753-5p	yes
miR-4756-5p	no
miR-4758-5p	yes
miR-4759	no
miR-4760-3p	no
miR-4760-5p	no
miR-4761-3p	no
miR-4761-5p	no
miR-4762-5p	no
miR-4763-3p	yes
miR-4764-3p	no
miR-4764-5p	no
miR-4765	no
miR-4766-3p	no
miR-4766-5p	no
miR-4768-5p	no
miR-4769-3p	yes
miR-4769-5p	no
miR-4770	no
miR-4771	no
miR-4772-5p	no
miR-4773	no
miR-4774-3p	no
miR-4774-5p	no
miR-4775	no
miR-4777-3p	no
miR-4777-5p	no
miR-4778-3p	no
miR-4779	no
miR-4780	no
miR-4781-3p	no
miR-4781-5p	no
miR-4782-5p	no
miR-4783-3p	no
miR-4784	yes
miR-4786-3p	no
miR-4786-5p	no
miR-4788	no
miR-4789-3p	no
miR-4789-5p	no
miR-4790-3p	yes
miR-4790-5p	yes
miR-4791	no
miR-4793-3p	no
miR-4793-5p	yes
miR-4794	no
miR-4795-3p	yes
miR-4795-5p	yes
miR-4796-5p	no
miR-4798-3p	yes
miR-4798-5p	yes
miR-4799-5p	no
miR-4800-3p	yes
miR-4800-5p	yes
miR-4801	no
miR-4802-3p	no
miR-4802-5p	no
miR-4803	no
miR-4804-5p	no
miR-484	yes
miR-485-3p	no
miR-485-5p	no
miR-486-5p	yes
miR-487a-3p	no
miR-487a-5p	no
miR-487b-3p	no
miR-487b-5p	no
miR-488-3p	no
miR-488-5p	no
miR-489-3p	no
miR-489-5p	no
miR-490-5p	no
miR-491-3p	no
miR-491-5p	no
miR-492	no
miR-493-3p	no
miR-493-5p	no
miR-494-3p	no
miR-494-5p	no
miR-495-3p	yes
miR-495-5p	no
miR-496	no
miR-497-3p	yes
miR-498	no
miR-4999-5p	no
miR-499b-3p	no
miR-5000-5p	no
miR-5001-3p	no
miR-5001-5p	yes
miR-5002-3p	no
miR-5002-5p	no
miR-5003-3p	no
miR-5003-5p	no
miR-5004-3p	no
miR-5004-5p	no
miR-5006-3p	no
miR-5006-5p	yes
miR-5007-3p	no
miR-5007-5p	no
miR-5008-5p	no
miR-5009-3p	no
miR-5009-5p	no
miR-500a-3p	no
miR-500a-5p	no
miR-500b-3p	yes
miR-500b-5p	yes
miR-501-3p	no
miR-501-5p	no
miR-5010-3p	no
miR-5010-5p	no
miR-5011-5p	no
miR-502-3p	no
miR-502-5p	yes
miR-503-3p	no
miR-503-5p	no
miR-504-3p	yes
miR-504-5p	no
miR-5047	no
miR-505-3p	yes
miR-505-5p	no
miR-506-3p	no
miR-506-5p	no
miR-507	no
miR-508-3p	no
miR-508-5p	no
miR-5087	no
miR-5088-3p	no
miR-5088-5p	no
miR-5089-3p	no
miR-509-3-5p	no
miR-509-3p	no
miR-509-5p	no
miR-5090	no
miR-5091	no
miR-5093	yes
miR-5094	no
miR-510-3p	no
miR-510-5p	no
miR-511-3p	no
miR-511-5p	no
miR-512-3p	no
miR-512-5p	no
miR-513a-3p	no
miR-513a-5p	no
miR-513b-3p	no
miR-513b-5p	no
miR-513c-3p	no
miR-513c-5p	no
miR-514a-3p	no
miR-514a-5p	no
miR-514b-3p	no
miR-514b-5p	no
miR-515-3p	no
miR-515-5p	no
miR-516a-3p	no
miR-516a-5p	no
miR-516b-5p	no
miR-517-5p	no
miR-517a-3p	no
miR-517c-3p	no
miR-5186	no
miR-5187-3p	no
miR-5187-5p	no
miR-5188	no
miR-5189-3p	no
miR-5189-5p	no
miR-518b	no
miR-518c-3p	no
miR-5190	no
miR-5191	no
miR-5192	no
miR-5193	no
miR-5194	no
miR-5195-3p	no
miR-5195-5p	no
miR-5196-3p	yes
miR-5196-5p	yes
miR-5197-3p	no
miR-5197-5p	no
miR-519a-3p	no
miR-519b-3p	no
miR-519c-3p	no
miR-519d-3p	no
miR-519e-3p	no
miR-519e-5p	no
miR-520a-5p	no
miR-520b	no
miR-520c-3p	no
miR-520d-3p	no
miR-520e	no
miR-520f-3p	no
miR-520g-5p	no
miR-521	no
miR-522-3p	no
miR-523-3p	no
miR-525-5p	no
miR-532-3p	yes
miR-532-5p	yes
miR-539-3p	no
miR-539-5p	no
miR-541-3p	yes
miR-541-5p	no
miR-542-3p	no
miR-542-5p	no
miR-543	no
miR-544a	no
miR-544b	no
miR-545-3p	no
miR-545-5p	no
miR-548ab	no
miR-548ad	no
miR-548ae	yes
miR-548ag	no
miR-548ak	yes
miR-548al	no
miR-548an	no
miR-548ao-3p	no
miR-548ao-5p	no
miR-548ar-3p	no
miR-548as-3p	no
miR-548au-3p	no
miR-548av-5p	no
miR-548aw	no
miR-548ax	no
miR-548ay-3p	yes
miR-548ay-5p	yes
miR-548az-5p	yes
miR-548b-3p	no
miR-548b-5p	yes
miR-548ba	no
miR-548d-5p	yes
miR-548e-3p	no
miR-548e-5p	yes
miR-548g-3p	no
miR-548h-5p	yes
miR-548j-3p	yes
miR-548k	no
miR-548l	no
miR-548m	no
miR-548s	no
miR-548t-5p	no
miR-548v	no
miR-548w	yes
miR-548x-3p	no
miR-548y	no
miR-549a	no
miR-550a-3-5p	no
miR-550a-5p	no
miR-550b-2-5p	no
miR-551a	no
miR-551b-3p	no
miR-551b-5p	no
miR-552-3p	no
miR-552-5p	no
miR-553	no
miR-554	no
miR-555	no
miR-556-3p	yes
miR-556-5p	yes
miR-557	no
miR-5571-3p	no
miR-5571-5p	no
miR-5572	no
miR-5579-5p	no
miR-558	no
miR-5580-3p	no
miR-5581-3p	no
miR-5581-5p	no
miR-5582-3p	no
miR-5582-5p	yes
miR-5583-5p	no
miR-5584-3p	no
miR-5584-5p	no
miR-5585-3p	yes
miR-5585-5p	no
miR-5586-3p	no
miR-5586-5p	no
miR-5587-3p	yes
miR-5588-5p	no
miR-5589-3p	no
miR-5589-5p	no
miR-559	no
miR-5590-5p	no
miR-561-3p	yes
miR-561-5p	yes
miR-562	no
miR-563	no
miR-564	no
miR-566	yes
miR-567	no
miR-568	no
miR-5680	no
miR-5682	no
miR-5684	yes
miR-5685	no
miR-5687	no
miR-5688	no
miR-5689	no
miR-569	no
miR-5690	no
miR-5691	no
miR-5692a	no
miR-5692b	no
miR-5692c	no
miR-5693	no
miR-5694	yes
miR-5695	no
miR-5696	no
miR-5697	no
miR-5698	no
miR-5699-5p	no
miR-5700	no
miR-5701	no
miR-5702	no
miR-5703	yes
miR-5704	no
miR-5705	no
miR-5706	no
miR-5707	no
miR-571	no
miR-572	yes
miR-573	no
miR-5739	yes
miR-574-3p	yes
miR-574-5p	yes
miR-575	no
miR-576-3p	no
miR-576-5p	no
miR-577	no
miR-578	no
miR-579-3p	no
miR-579-5p	no
miR-580-3p	no
miR-580-5p	no
miR-581	no
miR-582-5p	no
miR-583	no
miR-584-3p	no
miR-584-5p	yes
miR-585-3p	no
miR-586	no
miR-587	no
miR-588	no
miR-589-3p	no
miR-589-5p	no
miR-590-3p	no
miR-590-5p	yes
miR-591	no
miR-592	no
miR-593-3p	no
miR-593-5p	no
miR-595	no
miR-597-3p	no
miR-597-5p	no
miR-598-3p	no
miR-598-5p	no
miR-600	no
miR-601	no
miR-604	no
miR-605-3p	yes
miR-605-5p	no
miR-606	no
miR-6069	yes
miR-607	no
miR-6071	no
miR-6072	no
miR-6073	no
miR-6075	no
miR-6076	no
miR-6078	no
miR-6079	no
miR-608	no
miR-6080	no
miR-6081	no
miR-6082	no
miR-6083	no
miR-6085	yes
miR-6086	yes
miR-6088	yes
miR-609	no
miR-610	no
miR-612	no
miR-6124	yes
miR-6126	yes
miR-6127	yes
miR-6128	no
miR-6129	no
miR-613	no
miR-6130	no
miR-6131	yes
miR-6132	no
miR-6133	no
miR-6134	no
miR-614	no
miR-615-3p	no
miR-616-3p	yes
miR-616-5p	no
miR-6165	yes
miR-617	no
miR-618	no
miR-619-3p	no
miR-620	no
miR-621	no
miR-622	no
miR-623	no
miR-624-3p	no
miR-624-5p	no
miR-625-5p	yes
miR-626	no
miR-627-3p	no
miR-628-5p	no
miR-629-5p	no
miR-630	no
miR-631	no
miR-632	no
miR-633	no
miR-634	no
miR-635	no
miR-637	no
miR-640	yes
miR-641	no
miR-642a-5p	no
miR-642b-5p	no
miR-643	no
miR-644a	no
miR-645	no
miR-646	no
miR-647	no
miR-648	yes
miR-649	yes
miR-6499-3p	no
miR-6499-5p	no
miR-650	no
miR-6500-3p	yes
miR-6500-5p	no
miR-6501-3p	no
miR-6501-5p	yes
miR-6502-3p	no
miR-6502-5p	no
miR-6503-3p	no
miR-6503-5p	no
miR-6504-5p	no
miR-6505-3p	no
miR-6505-5p	no
miR-6506-3p	no
miR-6506-5p	no
miR-6507-5p	no
miR-6508-5p	no
miR-6509-5p	no
miR-651-3p	no
miR-651-5p	no
miR-6510-3p	yes
miR-6511a-3p	yes
miR-6511a-5p	yes
miR-6511b-3p	yes
miR-6513-3p	no
miR-6513-5p	no
miR-6514-3p	no
miR-6514-5p	no
miR-6515-3p	no
miR-6515-5p	no
miR-6516-3p	no
miR-6516-5p	no
miR-652-3p	yes
miR-652-5p	no
miR-653-3p	no
miR-654-3p	no
miR-654-5p	yes
miR-655-3p	no
miR-655-5p	no
miR-656-3p	no
miR-656-5p	no
miR-657	no
miR-658	yes
miR-660-3p	no
miR-660-5p	yes
miR-661	no
miR-662	yes
miR-663b	yes
miR-664a-3p	no
miR-664a-5p	no
miR-664b-3p	no
miR-664b-5p	no
miR-668-3p	no
miR-668-5p	no
miR-670-3p	yes
miR-670-5p	no
miR-671-3p	no
miR-671-5p	yes
miR-6715b-3p	yes
miR-6716-3p	yes
miR-6716-5p	no
miR-6717-5p	no
miR-6718-5p	no
miR-6719-3p	no
miR-6720-3p	no
miR-6720-5p	no
miR-6721-5p	no
miR-6722-3p	yes
miR-6722-5p	yes
miR-6723-5p	yes
miR-6726-3p	yes
miR-6726-5p	yes
miR-6727-5p	yes
miR-6728-3p	yes
miR-6728-5p	no
miR-6729-3p	yes
miR-6730-5p	no
miR-6731-3p	yes
miR-6731-5p	no
miR-6733-3p	no
miR-6733-5p	no
miR-6734-3p	no
miR-6734-5p	no
miR-6735-3p	yes
miR-6735-5p	no
miR-6736-3p	yes
miR-6736-5p	no
miR-6737-3p	no
miR-6737-5p	no
miR-6738-3p	no
miR-6738-5p	yes
miR-6739-3p	no
miR-6739-5p	no
miR-6740-3p	no
miR-6740-5p	no
miR-6741-3p	yes
miR-6741-5p	yes
miR-6742-3p	no
miR-6742-5p	yes
miR-6744-3p	yes
miR-6744-5p	no
miR-6745	no
miR-6746-5p	yes
miR-6747-3p	yes
miR-6747-5p	no
miR-6748-3p	yes
miR-6748-5p	no
miR-675-3p	no
miR-675-5p	no
miR-6750-3p	no
miR-6750-5p	yes
miR-6751-3p	no
miR-6751-5p	no
miR-6752-5p	no
miR-6753-3p	no
miR-6754-3p	no
miR-6754-5p	no
miR-6755-3p	no
miR-6755-5p	no
miR-6756-5p	yes
miR-6757-3p	no
miR-6757-5p	no
miR-6758-3p	no
miR-6758-5p	no
miR-6759-3p	no
miR-6759-5p	no
miR-676-3p	no
miR-676-5p	no
miR-6760-3p	yes
miR-6760-5p	no
miR-6761-3p	no
miR-6761-5p	yes
miR-6762-3p	yes
miR-6764-3p	no
miR-6764-5p	no
miR-6765-5p	yes
miR-6766-3p	no
miR-6766-5p	no
miR-6767-3p	yes
miR-6767-5p	no
miR-6768-3p	no
miR-6768-5p	yes
miR-6769a-3p	yes
miR-6769a-5p	yes
miR-6769b-3p	yes
miR-6770-3p	no
miR-6770-5p	no
miR-6771-3p	yes
miR-6771-5p	yes
miR-6772-3p	no
miR-6772-5p	no
miR-6773-3p	no
miR-6773-5p	no
miR-6774-3p	yes
miR-6774-5p	no
miR-6775-3p	yes
miR-6775-5p	yes
miR-6776-3p	no
miR-6776-5p	no
miR-6778-3p	no
miR-6778-5p	yes
miR-6779-3p	no
miR-6779-5p	no
miR-6780a-3p	no
miR-6780a-5p	no
miR-6780b-3p	no
miR-6780b-5p	yes
miR-6781-3p	no
miR-6781-5p	yes
miR-6782-3p	no
miR-6782-5p	yes
miR-6783-3p	no
miR-6783-5p	no
miR-6784-5p	yes
miR-6785-3p	yes
miR-6786-3p	no
miR-6787-3p	no
miR-6787-5p	yes
miR-6788-3p	yes
miR-6789-3p	yes
miR-6789-5p	yes
miR-6790-5p	no
miR-6791-3p	yes
miR-6791-5p	yes
miR-6792-3p	yes
miR-6792-5p	no
miR-6793-5p	no
miR-6794-3p	yes
miR-6794-5p	yes
miR-6795-3p	yes
miR-6796-3p	yes
miR-6796-5p	no
miR-6797-3p	yes
miR-6797-5p	yes
miR-6798-5p	yes
miR-6799-3p	no
miR-6799-5p	yes
miR-6800-3p	yes
miR-6800-5p	yes
miR-6801-3p	no
miR-6801-5p	no
miR-6802-3p	no
miR-6802-5p	yes
miR-6803-3p	yes
miR-6803-5p	yes
miR-6804-3p	yes
miR-6805-5p	no
miR-6806-3p	no
miR-6806-5p	no
miR-6807-3p	no
miR-6807-5p	no
miR-6808-5p	no
miR-6809-3p	yes
miR-6809-5p	yes
miR-6810-3p	yes
miR-6810-5p	no
miR-6811-3p	no
miR-6811-5p	no
miR-6812-5p	yes
miR-6813-3p	yes
miR-6813-5p	no
miR-6814-3p	no
miR-6814-5p	no
miR-6815-3p	no
miR-6815-5p	no
miR-6816-3p	yes
miR-6817-3p	no
miR-6817-5p	no
miR-6818-3p	no
miR-6818-5p	no
miR-6819-3p	yes
miR-6819-5p	yes
miR-6820-3p	no
miR-6821-3p	yes
miR-6821-5p	yes
miR-6822-3p	no
miR-6822-5p	no
miR-6823-3p	no
miR-6823-5p	no
miR-6824-5p	yes
miR-6825-3p	yes
miR-6825-5p	no
miR-6826-5p	no
miR-6827-3p	yes
miR-6827-5p	no
miR-6828-3p	no
miR-6828-5p	no
miR-6829-5p	no
miR-6830-3p	no
miR-6830-5p	no
miR-6831-3p	no
miR-6831-5p	no
miR-6832-3p	no
miR-6832-5p	no
miR-6833-3p	no
miR-6833-5p	no
miR-6834-3p	no
miR-6834-5p	no
miR-6835-3p	no
miR-6835-5p	no
miR-6836-5p	yes
miR-6837-3p	no
miR-6837-5p	no
miR-6838-3p	no
miR-6839-5p	no
miR-6840-3p	no
miR-6840-5p	no
miR-6841-3p	no
miR-6841-5p	no
miR-6842-3p	no
miR-6842-5p	no
miR-6843-3p	no
miR-6844	no
miR-6845-5p	yes
miR-6846-3p	yes
miR-6846-5p	no
miR-6847-3p	no
miR-6847-5p	no
miR-6848-3p	no
miR-6848-5p	no
miR-6849-3p	yes
miR-6849-5p	no
miR-6851-3p	yes
miR-6851-5p	no
miR-6852-3p	yes
miR-6852-5p	yes
miR-6853-3p	no
miR-6853-5p	no
miR-6854-3p	no
miR-6854-5p	no
miR-6855-3p	no
miR-6855-5p	no
miR-6856-3p	no
miR-6856-5p	no
miR-6857-3p	no
miR-6857-5p	no
miR-6859-3p	no
miR-6859-5p	no
miR-6861-3p	yes
miR-6862-3p	yes
miR-6862-5p	no
miR-6863	no
miR-6864-3p	no
miR-6864-5p	no
miR-6865-5p	no
miR-6866-3p	no
miR-6866-5p	no
miR-6867-3p	no
miR-6867-5p	no
miR-6868-3p	no
miR-6868-5p	no
miR-6869-5p	yes
miR-6870-3p	yes
miR-6870-5p	yes
miR-6871-5p	no
miR-6872-3p	yes
miR-6872-5p	no
miR-6873-3p	yes
miR-6873-5p	no
miR-6874-3p	no
miR-6874-5p	no
miR-6875-5p	yes
miR-6876-3p	no
miR-6877-3p	yes
miR-6877-5p	yes
miR-6878-3p	no
miR-6878-5p	no
miR-6880-5p	yes
miR-6881-3p	no
miR-6881-5p	no
miR-6882-3p	no
miR-6882-5p	no
miR-6883-3p	no
miR-6883-5p	no
miR-6884-3p	yes
miR-6884-5p	no
miR-6885-3p	no
miR-6885-5p	yes
miR-6886-3p	yes
miR-6886-5p	no
miR-6887-3p	yes
miR-6887-5p	yes
miR-6888-3p	no
miR-6888-5p	no
miR-6889-3p	no
miR-6889-5p	no
miR-6890-3p	yes
miR-6890-5p	no
miR-6891-3p	yes
miR-6892-3p	yes
miR-6892-5p	no
miR-6893-3p	yes
miR-6893-5p	no
miR-6894-5p	yes
miR-6895-3p	no
miR-6895-5p	no
miR-7-1-3p	yes
miR-7-2-3p	no
miR-7-5p	yes
miR-708-5p	no
miR-7106-3p	no
miR-7106-5p	yes
miR-7107-3p	no
miR-7107-5p	yes
miR-7108-5p	yes
miR-7109-3p	yes
miR-7109-5p	yes
miR-711	no
miR-7111-3p	yes
miR-7111-5p	yes
miR-7112-3p	no
miR-7113-5p	no
miR-7114-3p	yes
miR-7114-5p	no
miR-7150	yes
miR-7151-3p	no
miR-7151-5p	no
miR-7152-3p	no
miR-7152-5p	no
miR-7153-3p	no
miR-7153-5p	no
miR-7154-3p	no
miR-7154-5p	no
miR-7155-5p	no
miR-7156-3p	no
miR-7156-5p	no
miR-7157-3p	no
miR-7157-5p	no
miR-7158-3p	no
miR-7159-3p	no
miR-7159-5p	no
miR-7160-3p	no
miR-7160-5p	no
miR-7161-3p	no
miR-7161-5p	no
miR-7162-3p	no
miR-7162-5p	no
miR-744-3p	no
miR-744-5p	yes
miR-7515	no
miR-758-3p	no
miR-758-5p	no
miR-759	no
miR-760	no
miR-761	no
miR-764	yes
miR-765	yes
miR-766-3p	yes
miR-766-5p	no
miR-767-3p	no
miR-767-5p	no
miR-769-3p	no
miR-769-5p	yes
miR-770-5p	no
miR-7702	no
miR-7703	no
miR-7705	no
miR-7706	no
miR-7843-3p	no
miR-7843-5p	no
miR-7844-5p	no
miR-7845-5p	yes
miR-7846-3p	no
miR-7848-3p	no
miR-7850-5p	no
miR-7851-3p	yes
miR-7852-3p	no
miR-7853-5p	no
miR-7854-3p	no
miR-7856-5p	no
miR-7973	no
miR-7974	no
miR-7976	no
miR-7978	yes
miR-802	no
miR-8052	yes
miR-8053	no
miR-8054	no
miR-8055	no
miR-8056	no
miR-8057	no
miR-8058	no
miR-8059	no
[truncated: 84 more rows]

## Sheet: Table S2
Characteristics	Sub-cohort
	RS-I-4	RS-II-2	RS-IV-1
Number of participants	861	717	600
Male (%)	358 (41.6)	323 (45.0)	276 (46.0)
Age (years), mean ± SD	75.2± 6.0	68.2±7.4	57.37±11.6
Total cholesterol (mmol/L), mean ± SD	5.6±1.0	5.8±1.0	5.4±1.0
HDL (mmol/L), mean ± SD	1.5±0.4	1.5±0.4	1.5±0.5
SBP (mmHg), mean ± SD	151.6±21.0	144.5±19.1	125.5±16.6
DBP (mmHg), mean ± SD	79.0±11.2	79.7±10.6	78.9±10.1
Blood pressure lowering medication (%)	424 (49.3)	258 (36.3)	NA
Prevalent diabetes, N (%)	109 (13.7)	88 (12.3)	NA
Prevalent coronary artery disease (%)	117 (13.9)	48 (6.7)	NA
Prevalent of heart failure (%)	66 (7.7)	19 (2.6)	NA
Prevalent of dementia (%)	5 (0.6)	2 (0.3)	NA
BMI (kg/m2), mean ± SD	27.5±4.1	27.8±4.1	27.66±4.8
Waist hip ratio, mean ± SD	0.9 ±0.1	0.9±0.1	0.88±0.1
Smoking status
Current smoker (%)	116 (13.5)	108 (15.1)	102 (17.0)
Former smoker (%)	475 (55.2)	390 (54.4)	263 (43.8)
Never smoker (%)	255 (29.6)	211 (29.4)	235 (39.2)
Education status
Primary education (%)	110 (12.8)	48 (6.7)	36 (6.0)
Lower/intermediate general education OR lower vocational education (%)	377 (43.8)	340 (47.4)	173 (28.8)
Intermediate vocational education OR higher general education (%)	270 (31.4)	195 (27.2)	211 (35.2)
Higher vocational education OR university (%)	98 (11.4)	127 (17.7)	180 (30.0)
Alcohol consumption (median, IQR)	6.0 (16.4)	8.6 (18.6)	NA

## Sheet: Table S3
miRNA	SNP	position	snp_chr	snp_bp	effect_allele	other_allele	eaf	beta	se	pval	cismark
let-7b-5p	rs543040	9:136143000	9	136143000	A	T	0.669196	-0.109582	0.0102505	1.12862e-26	trans
let-7b-5p	rs579459	9:136154168	9	136154168	T	C	0.787293	-0.118934	0.0116136	1.30019e-24	trans
let-7b-5p	rs514659	9:136142203	9	136142203	A	C	0.663927	-0.107589	0.0100659	1.15266e-26	trans
let-7b-5p	rs544873	9:136143212	9	136143212	G	A	0.645742	-0.105117	0.00987684	1.8839e-26	trans
let-7b-5p	rs494242	9:136145118	9	136145118	C	T	0.644977	-0.105243	0.00988151	1.73526e-26	trans
let-7b-5p	rs473533	9:136148035	9	136148035	T	C	0.453861	-0.0669503	0.0099267	1.53587e-11	trans
let-7b-5p	rs492488	9:136144960	9	136144960	G	A	0.663579	-0.107737	0.0100735	1.07337e-26	trans
let-7b-5p	rs545971	9:136143372	9	136143372	C	T	0.663766	-0.107579	0.0100615	1.10782e-26	trans
let-7b-5p	rs687621	9:136137065	9	136137065	A	G	0.663896	-0.108059	0.0100628	6.71843e-27	trans
let-7b-5p	rs493246	9:136144994	9	136144994	G	A	0.663234	-0.107785	0.010079	1.08609e-26	trans
let-7b-5p	rs576125	9:136144309	9	136144309	G	A	0.688677	-0.111748	0.0107993	4.28702e-25	trans
let-7b-5p	rs532436	9:136149830	9	136149830	G	A	0.8067	-0.126313	0.01205	1.04082e-25	trans
let-7b-5p	rs659104	9:136147823	9	136147823	T	G	0.454107	-0.0668734	0.00992028	1.57215e-11	trans
let-7b-5p	rs116552240	9:136149098	9	136149098	T	A	0.653718	-0.107531	0.01003	8.12385e-27	trans
let-7b-5p	rs657152	9:136139265	9	136139265	C	A	0.645336	-0.105109	0.00986447	1.64646e-26	trans
let-7b-5p	rs687289	9:136137106	9	136137106	G	A	0.668579	-0.111294	0.0101857	8.61116e-28	trans
let-7b-5p	rs2519093	9:136141870	9	136141870	C	T	0.809892	-0.127895	0.0122629	1.81982e-25	trans
let-7b-5p	rs647800	9:136148000	9	136148000	A	G	0.435519	-0.0677745	0.00988552	7.08493e-12	trans
let-7b-5p	rs676457	9:136146227	9	136146227	A	T	0.664166	-0.107822	0.010067	9.09529e-27	trans
let-7b-5p	rs2769071	9:136145974	9	136145974	A	G	0.663116	-0.107918	0.0100836	9.92684e-27	trans
let-7b-5p	rs630014	9:136149722	9	136149722	A	G	0.494254	-0.0797423	0.0098285	4.92339e-16	trans
let-7b-5p	rs643434	9:136142355	9	136142355	G	A	0.645392	-0.105157	0.00987169	1.69994e-26	trans
let-7b-5p	rs616154	9:136150466	9	136150466	C	T	0.501246	-0.0796423	0.00995456	1.23835e-15	trans
let-7b-5p	rs491626	9:136144873	9	136144873	C	T	0.664173	-0.108148	0.0100905	8.39397e-27	trans
let-7b-5p	rs649129	9:136154304	9	136154304	C	T	0.787432	-0.119019	0.0116207	1.28579e-24	trans
let-7b-5p	rs11244061	9:136153981	9	136153981	C	T	0.886198	-0.128111	0.0158495	6.32099e-16	trans
let-7b-5p	rs507666	9:136149399	9	136149399	G	A	0.806573	-0.126211	0.0120419	1.057e-25	trans
let-7b-5p	rs529565	9:136149500	9	136149500	T	C	0.665911	-0.110358	0.0100508	4.77036e-28	trans
let-7b-5p	rs630510	9:136149581	9	136149581	A	G	0.494403	-0.0798142	0.00983527	4.85385e-16	trans
let-7b-5p	rs635634	9:136155000	9	136155000	C	T	0.80599	-0.125759	0.0120179	1.26029e-25	trans
let-7b-5p	rs495828	9:136154867	9	136154867	G	T	0.787276	-0.118888	0.011613	1.34712e-24	trans
let-7b-5p	rs505922	9:136149229	9	136149229	T	C	0.665748	-0.110107	0.0100455	5.89657e-28	trans
let-7b-5p	rs612169	9:136143442	9	136143442	A	G	0.66434	-0.107722	0.0100797	1.17038e-26	trans
let-7b-5p	rs582094	9:136145484	9	136145484	A	T	0.663709	-0.107729	0.010063	9.5909e-27	trans
let-7b-5p	rs140114497	9:136144308	9	136144308	T	C	0.690247	-0.110748	0.0108451	1.75469e-24	trans
let-7b-5p	rs8176663	9:136144427	9	136144427	T	C	0.663959	-0.107659	0.0100656	1.06571e-26	trans
let-7b-5p	rs476410	9:136148368	9	136148368	G	C	0.45414	-0.066877	0.00992004	1.56641e-11	trans
let-7b-5p	rs550057	9:136146597	9	136146597	C	T	0.734085	-0.0975866	0.0108669	2.70445e-19	trans
let-7b-5p	rs674302	9:136146664	9	136146664	T	A	0.663989	-0.107892	0.0100583	7.63268e-27	trans
let-7b-5p	rs527210	9:136146431	9	136146431	C	T	0.668712	-0.10756	0.0101893	4.75446e-26	trans
let-7b-5p	rs651007	9:136153875	9	136153875	C	T	0.787179	-0.119148	0.0116148	1.08625e-24	trans
let-7b-5p	rs613534	9:136143120	9	136143120	A	G	0.653693	-0.106	0.0100496	5.20274e-26	trans
let-7b-5p	rs660340	9:136147553	9	136147553	A	G	0.454082	-0.0668648	0.00992563	1.62153e-11	trans
let-7b-5p	rs554833	9:136147160	9	136147160	C	T	0.664057	-0.107822	0.0100604	8.42175e-27	trans
let-7b-5p	rs645982	9:136148409	9	136148409	A	G	0.454123	-0.066877	0.00991941	1.56191e-11	trans
let-7b-5p	rs600038	9:136151806	9	136151806	T	C	0.787872	-0.119508	0.0116428	1.01806e-24	trans
let-7b-5p	rs582118	9:136145471	9	136145471	A	G	0.663872	-0.107776	0.0100673	9.57956e-27	trans
let-7b-5p	rs543968	9:136143121	9	136143121	T	C	0.653829	-0.10593	0.0100509	5.6927e-26	trans
let-7b-5p	rs633862	9:136155444	9	136155444	T	C	0.460592	-0.0678813	0.00992979	8.13602e-12	trans
let-7b-5p	rs495203	9:136145240	9	136145240	C	T	0.663279	-0.107724	0.0100716	1.06442e-26	trans
let-7b-5p	rs559723	9:136150484	9	136150484	A	G	0.508431	-0.0784563	0.0100573	6.14617e-15	trans
let-7b-5p	rs676996	9:136146077	9	136146077	T	G	0.667516	-0.108022	0.0101534	1.96323e-26	trans
let-7b-5p	rs581107	9:136147702	9	136147702	C	T	0.452595	-0.0670821	0.00995401	1.5926e-11	trans
let-7b-5p	rs475419	9:136148231	9	136148231	T	C	0.454203	-0.0669064	0.00992035	1.53703e-11	trans
let-7b-5p	rs597974	9:136144297	9	136144297	A	G	0.687926	-0.112325	0.0107699	1.8184e-25	trans
let-7b-5p	rs677355	9:136146046	9	136146046	G	A	0.670198	-0.108649	0.0102419	2.72544e-26	trans
let-7b-5p	rs644234	9:136142217	9	136142217	T	G	0.645381	-0.105194	0.00986406	1.49418e-26	trans
let-7b-5p	rs597988	9:136144284	9	136144284	T	A	0.686751	-0.112251	0.0107221	1.19723e-25	trans
let-7b-5p	rs9411378	9:136145425	9	136145425	C	A	0.753652	-0.099143	0.0117776	3.8312e-17	trans
let-7c-5p	rs116552240	9:136149098	9	136149098	T	A	0.653718	-0.0907753	0.0091602	3.77608e-23	trans
let-7c-5p	rs635634	9:136155000	9	136155000	C	T	0.80599	-0.106524	0.0109721	2.77191e-22	trans
let-7c-5p	rs649129	9:136154304	9	136154304	C	T	0.787432	-0.101579	0.0106047	9.82884e-22	trans
let-7c-5p	rs491626	9:136144873	9	136144873	C	T	0.664173	-0.0918729	0.00921272	2.01316e-23	trans
let-7c-5p	rs475419	9:136148231	9	136148231	T	C	0.454203	-0.0632199	0.00901932	2.39362e-12	trans
let-7c-5p	rs529565	9:136149500	9	136149500	T	C	0.665911	-0.093158	0.00918082	3.41638e-24	trans
let-7c-5p	rs687621	9:136137065	9	136137065	A	G	0.663896	-0.0920214	0.00918654	1.28356e-23	trans
let-7c-5p	rs579459	9:136154168	9	136154168	T	C	0.787293	-0.101474	0.0105983	1.02315e-21	trans
let-7c-5p	rs677355	9:136146046	9	136146046	G	A	0.670198	-0.0922571	0.0093505	5.81386e-23	trans
let-7c-5p	rs597988	9:136144284	9	136144284	T	A	0.686751	-0.0954636	0.0097874	1.77831e-22	trans
let-7c-5p	rs473533	9:136148035	9	136148035	T	C	0.453861	-0.0632675	0.00902507	2.37976e-12	trans
let-7c-5p	rs687289	9:136137106	9	136137106	G	A	0.668579	-0.0939075	0.00930391	5.91278e-24	trans
let-7c-5p	rs495828	9:136154867	9	136154867	G	T	0.787276	-0.101453	0.0105977	1.03703e-21	trans
let-7c-5p	rs532436	9:136149830	9	136149830	G	A	0.8067	-0.107102	0.0110011	2.12613e-22	trans
let-7c-5p	rs9411378	9:136145425	9	136145425	C	A	0.753652	-0.0839433	0.0107401	5.45937e-15	trans
let-7c-5p	rs645982	9:136148409	9	136148409	A	G	0.454123	-0.0631967	0.00901845	2.42624e-12	trans
let-7c-5p	rs600038	9:136151806	9	136151806	T	C	0.787872	-0.102023	0.0106249	7.8217e-22	trans
let-7c-5p	rs514659	9:136142203	9	136142203	A	C	0.663927	-0.0913303	0.00919045	2.85843e-23	trans
let-7c-5p	rs616154	9:136150466	9	136150466	C	T	0.501246	-0.062838	0.009091	4.77511e-12	trans
let-7c-5p	rs676457	9:136146227	9	136146227	A	T	0.664166	-0.0914827	0.00919181	2.45601e-23	trans
let-7c-5p	rs582094	9:136145484	9	136145484	A	T	0.663709	-0.0913494	0.00918833	2.73589e-23	trans
let-7c-5p	rs647800	9:136148000	9	136148000	A	G	0.435519	-0.064372	0.00898631	7.87315e-13	trans
let-7c-5p	rs559723	9:136150484	9	136150484	A	G	0.508431	-0.0619313	0.00918311	1.54041e-11	trans
let-7c-5p	rs576125	9:136144309	9	136144309	G	A	0.688677	-0.0952787	0.00985607	4.16364e-22	trans
let-7c-5p	rs633862	9:136155444	9	136155444	T	C	0.460592	-0.0628919	0.00903174	3.32094e-12	trans
let-7c-5p	rs630014	9:136149722	9	136149722	A	G	0.494254	-0.0636051	0.00897456	1.36785e-12	trans
let-7c-5p	rs476410	9:136148368	9	136148368	G	C	0.45414	-0.0631981	0.00901902	2.43125e-12	trans
let-7c-5p	rs2519093	9:136141870	9	136141870	C	T	0.809892	-0.108043	0.0111969	4.94295e-22	trans
let-7c-5p	rs674302	9:136146664	9	136146664	T	A	0.663989	-0.0914746	0.00918425	2.28201e-23	trans
let-7c-5p	rs527210	9:136146431	9	136146431	C	T	0.668712	-0.0907746	0.0093047	1.7426e-22	trans
let-7c-5p	rs140114497	9:136144308	9	136144308	T	C	0.690247	-0.0944335	0.00989706	1.40679e-21	trans
let-7c-5p	rs493246	9:136144994	9	136144994	G	A	0.663234	-0.0915021	0.00920241	2.69798e-23	trans
let-7c-5p	rs544873	9:136143212	9	136143212	G	A	0.645742	-0.0895223	0.00901622	3.11285e-23	trans
let-7c-5p	rs643434	9:136142355	9	136142355	G	A	0.645392	-0.0894548	0.00901204	3.20398e-23	trans
let-7c-5p	rs581107	9:136147702	9	136147702	C	T	0.452595	-0.0633721	0.00904997	2.515e-12	trans
let-7c-5p	rs651007	9:136153875	9	136153875	C	T	0.787179	-0.101729	0.0105992	8.16382e-22	trans
let-7c-5p	rs500499	9:136148648	9	136148648	C	G	0.465433	-0.062556	0.00914678	7.96748e-12	trans
let-7c-5p	rs659104	9:136147823	9	136147823	T	G	0.454107	-0.0631987	0.00901923	2.4329e-12	trans
let-7c-5p	rs676996	9:136146077	9	136146077	T	G	0.667516	-0.0916517	0.00927026	4.75711e-23	trans
let-7c-5p	rs644234	9:136142217	9	136142217	T	G	0.645381	-0.0895055	0.00900505	2.80286e-23	trans
let-7c-5p	rs554833	9:136147160	9	136147160	C	T	0.664057	-0.0914224	0.00918602	2.46317e-23	trans
let-7c-5p	rs597974	9:136144297	9	136144297	A	G	0.687926	-0.0954335	0.00983124	2.81038e-22	trans
let-7c-5p	rs550057	9:136146597	9	136146597	C	T	0.734085	-0.0840632	0.00990714	2.15499e-17	trans
let-7c-5p	rs492488	9:136144960	9	136144960	G	A	0.663579	-0.0914616	0.0091974	2.67069e-23	trans
let-7c-5p	rs630510	9:136149581	9	136149581	A	G	0.494403	-0.0636813	0.0089807	1.33232e-12	trans
let-7c-5p	rs507666	9:136149399	9	136149399	G	A	0.806573	-0.106989	0.0109938	2.20871e-22	trans
let-7c-5p	rs543968	9:136143121	9	136143121	T	C	0.653829	-0.0906985	0.00917237	4.68226e-23	trans
let-7c-5p	rs582118	9:136145471	9	136145471	A	G	0.663872	-0.0914134	0.00919213	2.6585e-23	trans
let-7c-5p	rs8176663	9:136144427	9	136144427	T	C	0.663959	-0.0913678	0.00919033	2.74015e-23	trans
let-7c-5p	rs657152	9:136139265	9	136139265	C	A	0.645336	-0.0894555	0.00900528	2.97096e-23	trans
let-7c-5p	rs500498	9:136148647	9	136148647	C	T	0.464233	-0.0619008	0.00913551	1.23678e-11	trans
let-7c-5p	rs494242	9:136145118	9	136145118	C	T	0.644977	-0.0896755	0.00902032	2.74674e-23	trans
let-7c-5p	rs660340	9:136147553	9	136147553	A	G	0.454082	-0.0632293	0.00902397	2.43801e-12	trans
let-7c-5p	rs612169	9:136143442	9	136143442	A	G	0.66434	-0.091485	0.00920285	2.76178e-23	trans
let-7c-5p	rs613534	9:136143120	9	136143120	A	G	0.653693	-0.0907648	0.00917115	4.29897e-23	trans
let-7c-5p	rs545971	9:136143372	9	136143372	C	T	0.663766	-0.0912887	0.00918657	2.86789e-23	trans
let-7c-5p	rs543040	9:136143000	9	136143000	A	T	0.669196	-0.0923036	0.00936228	6.26105e-23	trans
let-7c-5p	rs495203	9:136145240	9	136145240	C	T	0.663279	-0.0914256	0.00919574	2.72823e-23	trans
let-7c-5p	rs505922	9:136149229	9	136149229	T	C	0.665748	-0.092976	0.00917569	3.94915e-24	trans
let-7c-5p	rs11244061	9:136153981	9	136153981	C	T	0.886198	-0.103556	0.0144675	8.19562e-13	trans
let-7c-5p	rs2769071	9:136145974	9	136145974	A	G	0.663116	-0.091257	0.00920833	3.75615e-23	trans
let-7e-5p	rs657152	9:136139265	9	136139265	C	A	0.645336	-0.10995	0.0145923	4.88983e-14	trans
let-7e-5p	rs491626	9:136144873	9	136144873	C	T	0.664173	-0.108876	0.0149434	3.19508e-13	trans
let-7e-5p	rs576125	9:136144309	9	136144309	G	A	0.688677	-0.111474	0.0159817	3.05644e-12	trans
let-7e-5p	rs676996	9:136146077	9	136146077	T	G	0.667516	-0.108829	0.0150333	4.51309e-13	trans
let-7e-5p	rs514659	9:136142203	9	136142203	A	C	0.663927	-0.108212	0.0149062	3.88407e-13	trans
let-7e-5p	rs493246	9:136144994	9	136144994	G	A	0.663234	-0.108495	0.0149255	3.61837e-13	trans
let-7e-5p	rs544873	9:136143212	9	136143212	G	A	0.645742	-0.109849	0.0146105	5.53979e-14	trans
let-7e-5p	rs651007	9:136153875	9	136153875	C	T	0.787179	-0.129758	0.0171483	3.82519e-14	trans
let-7e-5p	rs635634	9:136155000	9	136155000	C	T	0.80599	-0.130324	0.0177741	2.2632e-13	trans
let-7e-5p	rs613534	9:136143120	9	136143120	A	G	0.653693	-0.112304	0.0148574	4.06954e-14	trans
let-7e-5p	rs529565	9:136149500	9	136149500	T	C	0.665911	-0.110706	0.0148959	1.07009e-13	trans
let-7e-5p	rs494242	9:136145118	9	136145118	C	T	0.644977	-0.110298	0.0146166	4.48586e-14	trans
let-7e-5p	rs527210	9:136146431	9	136146431	C	T	0.668712	-0.106942	0.015088	1.3615e-12	trans
let-7e-5p	rs579459	9:136154168	9	136154168	T	C	0.787293	-0.12954	0.0171459	4.18262e-14	trans
let-7e-5p	rs676457	9:136146227	9	136146227	A	T	0.664166	-0.108107	0.0149098	4.14665e-13	trans
let-7e-5p	rs597974	9:136144297	9	136144297	A	G	0.687926	-0.112491	0.01594	1.69955e-12	trans
let-7e-5p	rs582118	9:136145471	9	136145471	A	G	0.663872	-0.108291	0.0149092	3.77577e-13	trans
let-7e-5p	rs612169	9:136143442	9	136143442	A	G	0.66434	-0.108312	0.0149267	3.97873e-13	trans
let-7e-5p	rs649129	9:136154304	9	136154304	C	T	0.787432	-0.129703	0.0171562	4.02727e-14	trans
let-7e-5p	rs550057	9:136146597	9	136146597	C	T	0.734085	-0.110639	0.0159909	4.55239e-12	trans
let-7e-5p	rs597988	9:136144284	9	136144284	T	A	0.686751	-0.112715	0.0158698	1.22563e-12	trans
let-7e-5p	rs2769071	9:136145974	9	136145974	A	G	0.663116	-0.109036	0.0149313	2.82415e-13	trans
let-7e-5p	rs140114497	9:136144308	9	136144308	T	C	0.690247	-0.110762	0.0160432	5.05668e-12	trans
let-7e-5p	rs687621	9:136137065	9	136137065	A	G	0.663896	-0.107752	0.0149066	4.884e-13	trans
let-7e-5p	rs543968	9:136143121	9	136143121	T	C	0.653829	-0.11239	0.0148586	3.90931e-14	trans
let-7e-5p	rs492488	9:136144960	9	136144960	G	A	0.663579	-0.108422	0.0149175	3.6457e-13	trans
let-7e-5p	rs582094	9:136145484	9	136145484	A	T	0.663709	-0.108189	0.0149031	3.88554e-13	trans
let-7e-5p	rs116552240	9:136149098	9	136149098	T	A	0.653718	-0.110278	0.0148471	1.106e-13	trans
let-7e-5p	rs545971	9:136143372	9	136143372	C	T	0.663766	-0.108104	0.0149001	4.00983e-13	trans
let-7e-5p	rs507666	9:136149399	9	136149399	G	A	0.806573	-0.130596	0.017811	2.26236e-13	trans
let-7e-5p	rs543040	9:136143000	9	136143000	A	T	0.669196	-0.110112	0.01518	4.05285e-13	trans
let-7e-5p	rs2519093	9:136141870	9	136141870	C	T	0.809892	-0.131994	0.0181368	3.3949e-13	trans
let-7e-5p	rs495203	9:136145240	9	136145240	C	T	0.663279	-0.108387	0.0149147	3.6727e-13	trans
let-7e-5p	rs687289	9:136137106	9	136137106	G	A	0.668579	-0.109742	0.0151002	3.6604e-13	trans
let-7e-5p	rs644234	9:136142217	9	136142217	T	G	0.645381	-0.109916	0.0145924	4.98189e-14	trans
let-7e-5p	rs495828	9:136154867	9	136154867	G	T	0.787276	-0.129509	0.0171448	4.22655e-14	trans
let-7e-5p	rs532436	9:136149830	9	136149830	G	A	0.8067	-0.130764	0.0178228	2.1856e-13	trans
let-7e-5p	rs643434	9:136142355	9	136142355	G	A	0.645392	-0.10992	0.0146031	5.18535e-14	trans
let-7e-5p	rs674302	9:136146664	9	136146664	T	A	0.663989	-0.108056	0.014898	4.07393e-13	trans
let-7e-5p	rs8176663	9:136144427	9	136144427	T	C	0.663959	-0.108204	0.0149063	3.90088e-13	trans
let-7e-5p	rs505922	9:136149229	9	136149229	T	C	0.665748	-0.110407	0.0148875	1.20643e-13	trans
let-7e-5p	rs554833	9:136147160	9	136147160	C	T	0.664057	-0.107975	0.0149007	4.28277e-13	trans
let-7e-5p	rs677355	9:136146046	9	136146046	G	A	0.670198	-0.10836	0.0151668	9.02902e-13	trans
let-7e-5p	rs600038	9:136151806	9	136151806	T	C	0.787872	-0.130056	0.0171902	3.85785e-14	trans
miR-10a-5p	rs633862	9:136155444	9	136155444	T	C	0.460592	-0.118264	0.0144299	2.49062e-16	trans
miR-10a-5p	rs676457	9:136146227	9	136146227	A	T	0.664166	-0.180871	0.0145716	2.23514e-35	trans
miR-10a-5p	rs11789139	9:136185324	9	136185324	C	G	0.833223	-0.134606	0.0198216	1.1145e-11	trans
miR-10a-5p	rs687621	9:136137065	9	136137065	A	G	0.663896	-0.182187	0.0145595	6.32115e-36	trans
miR-10a-5p	rs2073826	9:136136963	9	136136963	G	T	0.60107	0.102208	0.0143287	9.81324e-13	trans
miR-10a-5p	rs495203	9:136145240	9	136145240	C	T	0.663279	-0.180915	0.0145773	2.28594e-35	trans
miR-10a-5p	rs8176691	9:136138229	9	136138229	C	T	0.619637	0.105987	0.0144491	2.21435e-13	trans
miR-10a-5p	rs473533	9:136148035	9	136148035	T	C	0.453861	-0.118365	0.0144208	2.24961e-16	trans
miR-10a-5p	rs635634	9:136155000	9	136155000	C	T	0.80599	-0.210003	0.0174076	1.63847e-33	trans
miR-10a-5p	rs657152	9:136139265	9	136139265	C	A	0.645336	-0.175557	0.014284	1.0191e-34	trans
miR-10a-5p	rs544873	9:136143212	9	136143212	G	A	0.645742	-0.175613	0.014302	1.17573e-34	trans
miR-10a-5p	rs651007	9:136153875	9	136153875	C	T	0.787179	-0.199026	0.0168285	2.83941e-32	trans
miR-10a-5p	rs505922	9:136149229	9	136149229	T	C	0.665748	-0.183792	0.0145398	1.26072e-36	trans
miR-10a-5p	rs11244061	9:136153981	9	136153981	C	T	0.886198	-0.18406	0.0231495	1.85077e-15	trans
miR-10a-5p	rs597974	9:136144297	9	136144297	A	G	0.687926	-0.190153	0.0155863	3.10805e-34	trans
miR-10a-5p	rs495828	9:136154867	9	136154867	G	T	0.787276	-0.198616	0.0168264	3.72904e-32	trans
miR-10a-5p	rs7857390	9:136128546	9	136128546	A	G	0.377967	-0.104097	0.0150411	4.48925e-12	trans
miR-10a-5p	rs492488	9:136144960	9	136144960	G	A	0.663579	-0.180878	0.0145805	2.44057e-35	trans
miR-10a-5p	rs559723	9:136150484	9	136150484	A	G	0.508431	-0.113329	0.0146869	1.19762e-14	trans
miR-10a-5p	rs527210	9:136146431	9	136146431	C	T	0.668712	-0.179829	0.0147556	3.63878e-34	trans
miR-10a-5p	rs8176715	9:136133148	9	136133148	T	C	0.418056	-0.0995139	0.0147	1.29107e-11	trans
miR-10a-5p	rs7046674	9:136147012	9	136147012	C	T	0.619013	0.107787	0.0144725	9.50056e-14	trans
miR-10a-5p	rs660340	9:136147553	9	136147553	A	G	0.454082	-0.118234	0.0144193	2.41006e-16	trans
miR-10a-5p	rs550057	9:136146597	9	136146597	C	T	0.734085	-0.16793	0.0157492	1.51949e-26	trans
miR-10a-5p	rs600038	9:136151806	9	136151806	T	C	0.787872	-0.199364	0.0168704	3.17605e-32	trans
miR-10a-5p	rs647800	9:136148000	9	136148000	A	G	0.435519	-0.119377	0.0143603	9.32928e-17	trans
miR-10a-5p	rs500498	9:136148647	9	136148647	C	T	0.464233	-0.115121	0.0146037	3.19572e-15	trans
miR-10a-5p	rs543968	9:136143121	9	136143121	T	C	0.653829	-0.177759	0.0145519	2.5699e-34	trans
miR-10a-5p	rs476410	9:136148368	9	136148368	G	C	0.45414	-0.118135	0.0144115	2.45886e-16	trans
miR-10a-5p	rs2073828	9:136137140	9	136137140	G	A	0.601379	0.102564	0.0143353	8.38807e-13	trans
miR-10a-5p	rs613534	9:136143120	9	136143120	A	G	0.653693	-0.177679	0.0145509	2.7204e-34	trans
miR-10a-5p	rs176694	9:136164593	9	136164593	T	G	0.900795	-0.165738	0.024385	1.07028e-11	trans
miR-10a-5p	rs2519093	9:136141870	9	136141870	C	T	0.809892	-0.210913	0.017778	1.82718e-32	trans
miR-10a-5p	rs529565	9:136149500	9	136149500	T	C	0.665911	-0.18394	0.0145487	1.22153e-36	trans
miR-10a-5p	rs7873635	9:136132012	9	136132012	T	C	0.381256	-0.102828	0.0146605	2.31662e-12	trans
miR-10a-5p	rs543040	9:136143000	9	136143000	A	T	0.669196	-0.182586	0.0148447	9.09087e-35	trans
miR-10a-5p	rs554833	9:136147160	9	136147160	C	T	0.664057	-0.180702	0.0145628	2.35036e-35	trans
miR-10a-5p	rs8176690	9:136138317	9	136138317	A	G	0.601023	0.101606	0.0143317	1.34552e-12	trans
miR-10a-5p	rs630510	9:136149581	9	136149581	A	G	0.494403	-0.116903	0.014357	3.86989e-16	trans
miR-10a-5p	rs140114497	9:136144308	9	136144308	T	C	0.690247	-0.188451	0.0156954	3.27629e-33	trans
miR-10a-5p	rs4962040	9:136133531	9	136133531	A	G	0.619057	0.104354	0.0144673	5.46852e-13	trans
miR-10a-5p	rs581107	9:136147702	9	136147702	C	T	0.452595	-0.118649	0.0144604	2.30313e-16	trans
miR-10a-5p	rs9411378	9:136145425	9	136145425	C	A	0.753652	-0.170268	0.0170857	2.15677e-23	trans
miR-10a-5p	rs2769071	9:136145974	9	136145974	A	G	0.663116	-0.180269	0.0146002	5.05597e-35	trans
miR-10a-5p	rs644234	9:136142217	9	136142217	T	G	0.645381	-0.175627	0.0142836	9.55564e-35	trans
miR-10a-5p	rs630014	9:136149722	9	136149722	A	G	0.494254	-0.116746	0.0143473	4.04682e-16	trans
miR-10a-5p	rs579459	9:136154168	9	136154168	T	C	0.787293	-0.198631	0.0168274	3.72103e-32	trans
miR-10a-5p	rs500499	9:136148648	9	136148648	C	G	0.465433	-0.116194	0.0146212	1.91156e-15	trans
miR-10a-5p	rs532436	9:136149830	9	136149830	G	A	0.8067	-0.210728	0.0174547	1.46978e-33	trans
miR-10a-5p	rs676996	9:136146077	9	136146077	T	G	0.667516	-0.181838	0.0146948	3.5983e-35	trans
miR-10a-5p	rs507666	9:136149399	9	136149399	G	A	0.806573	-0.210534	0.0174432	1.52737e-33	trans
miR-10a-5p	rs582094	9:136145484	9	136145484	A	T	0.663709	-0.180771	0.0145656	2.28183e-35	trans
miR-10a-5p	rs8176663	9:136144427	9	136144427	T	C	0.663959	-0.180676	0.0145695	2.58172e-35	trans
miR-10a-5p	rs2073827	9:136137133	9	136137133	G	C	0.601379	0.102564	0.0143354	8.39063e-13	trans
miR-10a-5p	rs612169	9:136143442	9	136143442	A	G	0.66434	-0.18095	0.0145891	2.51407e-35	trans
miR-10a-5p	rs643434	9:136142355	9	136142355	G	A	0.645392	-0.175846	0.0142934	8.76275e-35	trans
miR-10a-5p	rs649129	9:136154304	9	136154304	C	T	0.787432	-0.1988	0.0168376	3.59728e-32	trans
miR-10a-5p	rs674302	9:136146664	9	136146664	T	A	0.663989	-0.180887	0.0145592	1.93161e-35	trans
miR-10a-5p	rs8176668	9:136144059	9	136144059	A	T	0.618711	0.106528	0.0144738	1.8384e-13	trans
miR-10a-5p	rs116552240	9:136149098	9	136149098	T	A	0.653718	-0.177867	0.0145322	1.91088e-34	trans
miR-10a-5p	rs494242	9:136145118	9	136145118	C	T	0.644977	-0.176099	0.014307	8.14042e-35	trans
miR-10a-5p	rs8176649	9:136147295	9	136147295	G	A	0.618669	0.107644	0.0144493	9.34761e-14	trans
miR-10a-5p	rs659104	9:136147823	9	136147823	T	G	0.454107	-0.118148	0.0144118	2.44406e-16	trans
miR-10a-5p	rs8176681	9:136139754	9	136139754	T	C	0.600667	0.102291	0.0143437	9.93523e-13	trans
miR-10a-5p	rs616154	9:136150466	9	136150466	C	T	0.501246	-0.115004	0.0145372	2.55317e-15	trans
miR-10a-5p	rs8176682	9:136139297	9	136139297	C	T	0.619011	0.105945	0.0144459	2.23547e-13	trans
miR-10a-5p	rs475419	9:136148231	9	136148231	T	C	0.454203	-0.118188	0.0144119	2.38943e-16	trans
miR-10a-5p	rs493246	9:136144994	9	136144994	G	A	0.663234	-0.18102	0.0145881	2.3443e-35	trans
miR-10a-5p	rs576125	9:136144309	9	136144309	G	A	0.688677	-0.189586	0.0156287	7.26282e-34	trans
miR-10a-5p	rs677355	9:136146046	9	136146046	G	A	0.670198	-0.183231	0.0148216	4.17502e-35	trans
miR-10a-5p	rs183853102	9:136219062	9	136219062	T	A	0.947229	-0.242159	0.0341613	1.35372e-12	trans
miR-10a-5p	rs597988	9:136144284	9	136144284	T	A	0.686751	-0.190278	0.0155146	1.40596e-34	trans
miR-10a-5p	rs545971	9:136143372	9	136143372	C	T	0.663766	-0.180571	0.0145634	2.64857e-35	trans
miR-10a-5p	rs582118	9:136145471	9	136145471	A	G	0.663872	-0.180849	0.0145718	2.28007e-35	trans
miR-10a-5p	rs491626	9:136144873	9	136144873	C	T	0.664173	-0.181394	0.0146055	2.04658e-35	trans
miR-10a-5p	rs687289	9:136137106	9	136137106	G	A	0.668579	-0.185732	0.0147439	2.18624e-36	trans
miR-10a-5p	rs514659	9:136142203	9	136142203	A	C	0.663927	-0.180607	0.0145698	2.74771e-35	trans
miR-10a-5p	rs7036642	9:136144626	9	136144626	G	A	0.618956	0.106822	0.0144642	1.52157e-13	trans
miR-10a-5p	rs645982	9:136148409	9	136148409	A	G	0.454123	-0.118136	0.0144106	2.4466e-16	trans
miR-10a-5p	rs8176702	9:136136146	9	136136146	G	A	0.619699	0.106041	0.0144526	2.18158e-13	trans
miR-10b-5p	rs558240	9:136157133	9	136157133	G	A	0.601396	-0.0974487	0.0143837	1.24477e-11	trans
miR-10b-5p	rs579459	9:136154168	9	136154168	T	C	0.787293	-0.20136	0.0164848	2.59004e-34	trans
miR-10b-5p	rs613534	9:136143120	9	136143120	A	G	0.653693	-0.174451	0.014285	2.67542e-34	trans
miR-10b-5p	rs597974	9:136144297	9	136144297	A	G	0.687926	-0.187042	0.0152995	2.27708e-34	trans
miR-10b-5p	rs612169	9:136143442	9	136143442	A	G	0.66434	-0.177278	0.0143247	3.53899e-35	trans
miR-10b-5p	rs657152	9:136139265	9	136139265	C	A	0.645336	-0.171874	0.0140258	1.59649e-34	trans
miR-10b-5p	rs630510	9:136149581	9	136149581	A	G	0.494403	-0.115552	0.0140918	2.40466e-16	trans
miR-10b-5p	rs550057	9:136146597	9	136146597	C	T	0.734085	-0.167896	0.0154464	1.60963e-27	trans
miR-10b-5p	rs9411378	9:136145425	9	136145425	C	A	0.753652	-0.171899	0.0167515	1.04822e-24	trans
miR-10b-5p	rs660340	9:136147553	9	136147553	A	G	0.454082	-0.127916	0.0141087	1.22928e-19	trans
miR-10b-5p	rs674302	9:136146664	9	136146664	T	A	0.663989	-0.177203	0.0142954	2.75488e-35	trans
miR-10b-5p	rs545971	9:136143372	9	136143372	C	T	0.663766	-0.176997	0.014299	3.42503e-35	trans
miR-10b-5p	rs507666	9:136149399	9	136149399	G	A	0.806573	-0.213987	0.0170832	5.36607e-36	trans
miR-10b-5p	rs649129	9:136154304	9	136154304	C	T	0.787432	-0.201509	0.0164949	2.54079e-34	trans
miR-10b-5p	rs600038	9:136151806	9	136151806	T	C	0.787872	-0.202026	0.0165273	2.32145e-34	trans
miR-10b-5p	rs643434	9:136142355	9	136142355	G	A	0.645392	-0.171966	0.014036	1.64411e-34	trans
miR-10b-5p	rs687289	9:136137106	9	136137106	G	A	0.668579	-0.183745	0.0144663	5.79772e-37	trans
miR-10b-5p	rs645982	9:136148409	9	136148409	A	G	0.454123	-0.127768	0.0141004	1.28896e-19	trans
miR-10b-5p	rs543968	9:136143121	9	136143121	T	C	0.653829	-0.174326	0.0142872	3.04963e-34	trans
miR-10b-5p	rs495203	9:136145240	9	136145240	C	T	0.663279	-0.177267	0.014313	3.14917e-35	trans
miR-10b-5p	rs493246	9:136144994	9	136144994	G	A	0.663234	-0.177369	0.0143236	3.23054e-35	trans
miR-10b-5p	rs492488	9:136144960	9	136144960	G	A	0.663579	-0.177263	0.014316	3.26213e-35	trans
miR-10b-5p	rs473533	9:136148035	9	136148035	T	C	0.453861	-0.128006	0.0141103	1.17046e-19	trans
miR-10b-5p	rs2519093	9:136141870	9	136141870	C	T	0.809892	-0.215578	0.0174056	3.12992e-35	trans
miR-10b-5p	rs505922	9:136149229	9	136149229	T	C	0.665748	-0.17903	0.0142824	4.80267e-36	trans
miR-10b-5p	rs597988	9:136144284	9	136144284	T	A	0.686751	-0.186918	0.0152306	1.27149e-34	trans
miR-10b-5p	rs11244061	9:136153981	9	136153981	C	T	0.886198	-0.206905	0.0226232	5.92519e-20	trans
miR-10b-5p	rs475419	9:136148231	9	136148231	T	C	0.454203	-0.12782	0.0141017	1.25536e-19	trans
miR-10b-5p	rs116552240	9:136149098	9	136149098	T	A	0.653718	-0.174502	0.0142674	2.12626e-34	trans
miR-10b-5p	rs633862	9:136155444	9	136155444	T	C	0.460592	-0.126586	0.0141249	3.19041e-19	trans
miR-10b-5p	rs635634	9:136155000	9	136155000	C	T	0.80599	-0.213496	0.017048	5.573e-36	trans
miR-10b-5p	rs495828	9:136154867	9	136154867	G	T	0.787276	-0.201363	0.0164837	2.55575e-34	trans
miR-10b-5p	rs687621	9:136137065	9	136137065	A	G	0.663896	-0.178701	0.0142945	7.33764e-36	trans
miR-10b-5p	rs576125	9:136144309	9	136144309	G	A	0.688677	-0.186537	0.0153409	5.10896e-34	trans
miR-10b-5p	rs559723	9:136150484	9	136150484	A	G	0.508431	-0.111962	0.0144161	8.07313e-15	trans
miR-10b-5p	rs491626	9:136144873	9	136144873	C	T	0.664173	-0.177622	0.0143413	3.13818e-35	trans
miR-10b-5p	rs676457	9:136146227	9	136146227	A	T	0.664166	-0.177236	0.0143074	3.04387e-35	trans
miR-10b-5p	rs543040	9:136143000	9	136143000	A	T	0.669196	-0.179437	0.0145725	7.67539e-35	trans
miR-10b-5p	rs529565	9:136149500	9	136149500	T	C	0.665911	-0.179319	0.0142903	4.05988e-36	trans
miR-10b-5p	rs500499	9:136148648	9	136148648	C	G	0.465433	-0.125808	0.0143088	1.46474e-18	trans
miR-10b-5p	rs582094	9:136145484	9	136145484	A	T	0.663709	-0.17709	0.0143017	3.25143e-35	trans
miR-10b-5p	rs644234	9:136142217	9	136142217	T	G	0.645381	-0.171966	0.0140253	1.46418e-34	trans
miR-10b-5p	rs582118	9:136145471	9	136145471	A	G	0.663872	-0.177155	0.0143078	3.28415e-35	trans
miR-10b-5p	rs494242	9:136145118	9	136145118	C	T	0.644977	-0.172256	0.0140492	1.46833e-34	trans
miR-10b-5p	rs544873	9:136143212	9	136143212	G	A	0.645742	-0.172011	0.014043	1.70289e-34	trans
miR-10b-5p	rs2769071	9:136145974	9	136145974	A	G	0.663116	-0.177378	0.0143312	3.48039e-35	trans
miR-10b-5p	rs647800	9:136148000	9	136148000	A	G	0.435519	-0.128548	0.0140522	5.80516e-20	trans
miR-10b-5p	rs554833	9:136147160	9	136147160	C	T	0.664057	-0.177063	0.0142987	3.22434e-35	trans
miR-10b-5p	rs659104	9:136147823	9	136147823	T	G	0.454107	-0.127786	0.0141016	1.28326e-19	trans
miR-10b-5p	rs500498	9:136148647	9	136148647	C	T	0.464233	-0.125006	0.0142909	2.18623e-18	trans
miR-10b-5p	rs630014	9:136149722	9	136149722	A	G	0.494254	-0.115432	0.0140821	2.4641e-16	trans
miR-10b-5p	rs581107	9:136147702	9	136147702	C	T	0.452595	-0.128436	0.0141485	1.10925e-19	trans
miR-10b-5p	rs651007	9:136153875	9	136153875	C	T	0.787179	-0.201703	0.0164861	2.02746e-34	trans
miR-10b-5p	rs183853102	9:136219062	9	136219062	T	A	0.947229	-0.229007	0.0335653	8.93206e-12	trans
miR-10b-5p	rs140114497	9:136144308	9	136144308	T	C	0.690247	-0.185238	0.0154075	2.70378e-33	trans
miR-10b-5p	rs8176663	9:136144427	9	136144427	T	C	0.663959	-0.17708	0.0143051	3.40115e-35	trans
miR-10b-5p	rs676996	9:136146077	9	136146077	T	G	0.667516	-0.177525	0.014432	8.96861e-35	trans
miR-10b-5p	rs616154	9:136150466	9	136150466	C	T	0.501246	-0.113783	0.0142685	1.53108e-15	trans
miR-10b-5p	rs514659	9:136142203	9	136142203	A	C	0.663927	-0.177046	0.0143052	3.50868e-35	trans
miR-10b-5p	rs476410	9:136148368	9	136148368	G	C	0.45414	-0.127771	0.0141013	1.29344e-19	trans
miR-10b-5p	rs532436	9:136149830	9	136149830	G	A	0.8067	-0.214173	0.0170945	5.19615e-36	trans
miR-10b-5p	rs527210	9:136146431	9	136146431	C	T	0.668712	-0.176369	0.014487	4.26116e-34	trans
miR-10b-5p	rs677355	9:136146046	9	136146046	G	A	0.670198	-0.178902	0.0145564	1.0219e-34	trans
miR-125a-5p	rs579459	9:136154168	9	136154168	T	C	0.787293	-0.136901	0.013561	5.80092e-24	trans
miR-125a-5p	rs597988	9:136144284	9	136144284	T	A	0.686751	-0.119346	0.0125654	2.14004e-21	trans
miR-125a-5p	rs674302	9:136146664	9	136146664	T	A	0.663989	-0.113089	0.0117973	9.15473e-22	trans
miR-125a-5p	rs9411378	9:136145425	9	136145425	C	A	0.753652	-0.112333	0.0137563	3.18971e-16	trans
miR-125a-5p	rs507666	9:136149399	9	136149399	G	A	0.806573	-0.145378	0.0140611	4.69367e-25	trans
miR-125a-5p	rs613534	9:136143120	9	136143120	A	G	0.653693	-0.112689	0.0117781	1.09381e-21	trans
miR-125a-5p	rs657152	9:136139265	9	136139265	C	A	0.645336	-0.110142	0.0115693	1.7281e-21	trans
miR-125a-5p	rs495203	9:136145240	9	136145240	C	T	0.663279	-0.113236	0.0118111	9.04143e-22	trans
miR-125a-5p	rs582118	9:136145471	9	136145471	A	G	0.663872	-0.113176	0.0118066	9.17625e-22	trans
miR-125a-5p	rs630014	9:136149722	9	136149722	A	G	0.494254	-0.0793751	0.0115164	5.48832e-12	trans
miR-125a-5p	rs597974	9:136144297	9	136144297	A	G	0.687926	-0.11925	0.0126219	3.458e-21	trans
miR-125a-5p	rs2519093	9:136141870	9	136141870	C	T	0.809892	-0.146605	0.0143224	1.3667e-24	trans
miR-125a-5p	rs630510	9:136149581	9	136149581	A	G	0.494403	-0.079513	0.0115242	5.21223e-12	trans
miR-125a-5p	rs687289	9:136137106	9	136137106	G	A	0.668579	-0.116591	0.0119493	1.71976e-22	trans
miR-125a-5p	rs491626	9:136144873	9	136144873	C	T	0.664173	-0.113744	0.0118332	7.09604e-22	trans
miR-125a-5p	rs651007	9:136153875	9	136153875	C	T	0.787179	-0.137202	0.0135621	4.66441e-24	trans
miR-125a-5p	rs543968	9:136143121	9	136143121	T	C	0.653829	-0.112765	0.011779	1.03447e-21	trans
miR-125a-5p	rs140114497	9:136144308	9	136144308	T	C	0.690247	-0.117674	0.0127073	2.03697e-20	trans
miR-125a-5p	rs600038	9:136151806	9	136151806	T	C	0.787872	-0.137576	0.0135951	4.52515e-24	trans
miR-125a-5p	rs532436	9:136149830	9	136149830	G	A	0.8067	-0.14556	0.0140702	4.39525e-25	trans
miR-125a-5p	rs11244061	9:136153981	9	136153981	C	T	0.886198	-0.136519	0.0185413	1.79831e-13	trans
miR-125a-5p	rs643434	9:136142355	9	136142355	G	A	0.645392	-0.110106	0.0115781	1.90898e-21	trans
miR-125a-5p	rs576125	9:136144309	9	136144309	G	A	0.688677	-0.118669	0.0126553	6.78518e-21	trans
miR-125a-5p	rs676457	9:136146227	9	136146227	A	T	0.664166	-0.113131	0.0118068	9.53389e-22	trans
miR-125a-5p	rs582094	9:136145484	9	136145484	A	T	0.663709	-0.113082	0.0118018	9.54421e-22	trans
miR-125a-5p	rs644234	9:136142217	9	136142217	T	G	0.645381	-0.110133	0.0115693	1.74126e-21	trans
miR-125a-5p	rs8176663	9:136144427	9	136144427	T	C	0.663959	-0.113084	0.0118045	9.72878e-22	trans
miR-125a-5p	rs676996	9:136146077	9	136146077	T	G	0.667516	-0.113301	0.0119075	1.8163e-21	trans
miR-125a-5p	rs514659	9:136142203	9	136142203	A	C	0.663927	-0.113056	0.0118045	9.96172e-22	trans
miR-125a-5p	rs545971	9:136143372	9	136143372	C	T	0.663766	-0.112973	0.0117997	1.02576e-21	trans
miR-125a-5p	rs505922	9:136149229	9	136149229	T	C	0.665748	-0.115699	0.0117836	9.35389e-23	trans
miR-125a-5p	rs635634	9:136155000	9	136155000	C	T	0.80599	-0.144842	0.0140331	5.63479e-25	trans
miR-125a-5p	rs492488	9:136144960	9	136144960	G	A	0.663579	-0.113295	0.0118131	8.76025e-22	trans
miR-125a-5p	rs527210	9:136146431	9	136146431	C	T	0.668712	-0.112483	0.0119501	4.83582e-21	trans
miR-125a-5p	rs612169	9:136143442	9	136143442	A	G	0.66434	-0.113199	0.0118207	1.00554e-21	trans
miR-125a-5p	rs554833	9:136147160	9	136147160	C	T	0.664057	-0.113148	0.011799	8.83776e-22	trans
miR-125a-5p	rs495828	9:136154867	9	136154867	G	T	0.787276	-0.136883	0.0135601	5.84185e-24	trans
miR-125a-5p	rs543040	9:136143000	9	136143000	A	T	0.669196	-0.114403	0.0120243	1.82883e-21	trans
miR-125a-5p	rs616154	9:136150466	9	136150466	C	T	0.501246	-0.0788371	0.0116642	1.39041e-11	trans
miR-125a-5p	rs550057	9:136146597	9	136146597	C	T	0.734085	-0.112029	0.0126884	1.0541e-18	trans
miR-125a-5p	rs529565	9:136149500	9	136149500	T	C	0.665911	-0.115909	0.0117903	8.28863e-23	trans
miR-125a-5p	rs687621	9:136137065	9	136137065	A	G	0.663896	-0.113474	0.0118017	6.90905e-22	trans
miR-125a-5p	rs493246	9:136144994	9	136144994	G	A	0.663234	-0.113321	0.0118197	9.02399e-22	trans
miR-125a-5p	rs649129	9:136154304	9	136154304	C	T	0.787432	-0.137063	0.013569	5.46116e-24	trans
miR-125a-5p	rs544873	9:136143212	9	136143212	G	A	0.645742	-0.110134	0.0115837	1.95053e-21	trans
miR-125a-5p	rs2769071	9:136145974	9	136145974	A	G	0.663116	-0.113129	0.0118267	1.1157e-21	trans
miR-125a-5p	rs494242	9:136145118	9	136145118	C	T	0.644977	-0.110462	0.0115884	1.54112e-21	trans
miR-125a-5p	rs116552240	9:136149098	9	136149098	T	A	0.653718	-0.111974	0.0117673	1.80517e-21	trans
miR-125a-5p	rs677355	9:136146046	9	136146046	G	A	0.670198	-0.113203	0.0120142	4.40712e-21	trans
miR-126-3p	rs8176681	9:136139754	9	136139754	T	C	0.600667	0.112306	0.0128383	2.17651e-18	trans
miR-126-3p	rs581107	9:136147702	9	136147702	C	T	0.452595	-0.0950236	0.0130594	3.43223e-13	trans
miR-126-3p	rs647800	9:136148000	9	136148000	A	G	0.435519	-0.0939331	0.0129758	4.51639e-13	trans
miR-126-3p	rs659104	9:136147823	9	136147823	T	G	0.454107	-0.0946687	0.0130154	3.49988e-13	trans
miR-126-3p	rs579459	9:136154168	9	136154168	T	C	0.787293	-0.192679	0.0150695	1.96253e-37	trans
miR-126-3p	rs676457	9:136146227	9	136146227	A	T	0.664166	-0.171461	0.0130666	2.46092e-39	trans
miR-126-3p	rs657152	9:136139265	9	136139265	C	A	0.645336	-0.1645	0.0128211	1.10822e-37	trans
miR-126-3p	rs9411378	9:136145425	9	136145425	C	A	0.753652	-0.16555	0.0153219	3.26714e-27	trans
miR-126-3p	rs2519093	9:136141870	9	136141870	C	T	0.809892	-0.211422	0.0158787	1.89863e-40	trans
miR-126-3p	rs8176690	9:136138317	9	136138317	A	G	0.601023	0.112118	0.0128261	2.30369e-18	trans
miR-126-3p	rs576125	9:136144309	9	136144309	G	A	0.688677	-0.178474	0.0140243	4.23533e-37	trans
miR-126-3p	rs494242	9:136145118	9	136145118	C	T	0.644977	-0.16489	0.0128423	9.84652e-38	trans
miR-126-3p	rs651007	9:136153875	9	136153875	C	T	0.787179	-0.192816	0.0150716	1.78744e-37	trans
miR-126-3p	rs514659	9:136142203	9	136142203	A	C	0.663927	-0.17127	0.0130647	2.91294e-39	trans
miR-126-3p	rs630510	9:136149581	9	136149581	A	G	0.494403	-0.115498	0.0128838	3.1134e-19	trans
miR-126-3p	rs7857390	9:136128546	9	136128546	A	G	0.377967	-0.11637	0.0134587	5.31477e-18	trans
miR-126-3p	rs559723	9:136150484	9	136150484	A	G	0.508431	-0.111754	0.0131849	2.33286e-17	trans
miR-126-3p	rs543040	9:136143000	9	136143000	A	T	0.669196	-0.173596	0.0133094	6.95621e-39	trans
miR-126-3p	rs613534	9:136143120	9	136143120	A	G	0.653693	-0.165472	0.0130671	9.45794e-37	trans
miR-126-3p	rs582094	9:136145484	9	136145484	A	T	0.663709	-0.171388	0.013061	2.46114e-39	trans
miR-126-3p	rs2073828	9:136137140	9	136137140	G	A	0.601379	0.112127	0.0128322	2.37313e-18	trans
miR-126-3p	rs493246	9:136144994	9	136144994	G	A	0.663234	-0.171618	0.0130813	2.55201e-39	trans
miR-126-3p	rs8176702	9:136136146	9	136136146	G	A	0.619699	0.114009	0.0129412	1.2541e-18	trans
miR-126-3p	rs649129	9:136154304	9	136154304	C	T	0.787432	-0.192807	0.0150788	1.9477e-37	trans
miR-126-3p	rs687621	9:136137065	9	136137065	A	G	0.663896	-0.171783	0.0130606	1.63936e-39	trans
miR-126-3p	rs8176686	9:136138776	9	136138776	T	C	0.595889	0.112828	0.0133576	2.99539e-17	trans
miR-126-3p	rs612169	9:136143442	9	136143442	A	G	0.66434	-0.171512	0.0130825	2.88535e-39	trans
miR-126-3p	rs674302	9:136146664	9	136146664	T	A	0.663989	-0.171502	0.0130552	2.02997e-39	trans
miR-126-3p	rs7873635	9:136132012	9	136132012	T	C	0.381256	-0.112479	0.0131259	1.04157e-17	trans
miR-126-3p	rs8176668	9:136144059	9	136144059	A	T	0.618711	0.11469	0.0129592	8.74339e-19	trans
miR-126-3p	rs676996	9:136146077	9	136146077	T	G	0.667516	-0.172281	0.0131779	4.66611e-39	trans
miR-126-3p	rs597974	9:136144297	9	136144297	A	G	0.687926	-0.179316	0.0139839	1.2191e-37	trans
miR-126-3p	rs491626	9:136144873	9	136144873	C	T	0.664173	-0.172011	0.0130966	2.10191e-39	trans
miR-126-3p	rs616154	9:136150466	9	136150466	C	T	0.501246	-0.114122	0.0130458	2.17487e-18	trans
miR-126-3p	rs8176649	9:136147295	9	136147295	G	A	0.618669	0.114693	0.0129404	7.77673e-19	trans
miR-126-3p	rs532436	9:136149830	9	136149830	G	A	0.8067	-0.207511	0.0156086	2.48754e-40	trans
miR-126-3p	rs527210	9:136146431	9	136146431	C	T	0.668712	-0.17177	0.0132257	1.43897e-38	trans
miR-126-3p	rs687289	9:136137106	9	136137106	G	A	0.668579	-0.177674	0.0132096	3.06144e-41	trans
miR-126-3p	rs505922	9:136149229	9	136149229	T	C	0.665748	-0.17418	0.0130365	1.02204e-40	trans
miR-126-3p	rs645982	9:136148409	9	136148409	A	G	0.454123	-0.0946684	0.0130142	3.48405e-13	trans
miR-126-3p	rs8176715	9:136133148	9	136133148	T	C	0.418056	-0.116493	0.013136	7.43417e-19	trans
miR-126-3p	rs8176682	9:136139297	9	136139297	C	T	0.619011	0.113671	0.0129363	1.53669e-18	trans
miR-126-3p	rs476410	9:136148368	9	136148368	G	C	0.45414	-0.0946767	0.013015	3.47917e-13	trans
miR-126-3p	rs8176663	9:136144427	9	136144427	T	C	0.663959	-0.17133	0.0130645	2.73035e-39	trans
miR-126-3p	rs495203	9:136145240	9	136145240	C	T	0.663279	-0.17152	0.0130716	2.47835e-39	trans
miR-126-3p	rs644234	9:136142217	9	136142217	T	G	0.645381	-0.164565	0.0128208	1.03321e-37	trans
miR-126-3p	rs8176691	9:136138229	9	136138229	C	T	0.619637	0.114018	0.0129379	1.22117e-18	trans
miR-126-3p	rs635634	9:136155000	9	136155000	C	T	0.80599	-0.206907	0.015566	2.56583e-40	trans
miR-126-3p	rs7036642	9:136144626	9	136144626	G	A	0.618956	0.114538	0.012952	9.29319e-19	trans
miR-126-3p	rs495828	9:136154867	9	136154867	G	T	0.787276	-0.192644	0.0150687	2.00442e-37	trans
miR-126-3p	rs600038	9:136151806	9	136151806	T	C	0.787872	-0.193279	0.0151085	1.80034e-37	trans
miR-126-3p	rs550057	9:136146597	9	136146597	C	T	0.734085	-0.163489	0.0141143	5.01154e-31	trans
miR-126-3p	rs529565	9:136149500	9	136149500	T	C	0.665911	-0.174412	0.0130438	8.90907e-41	trans
miR-126-3p	rs633862	9:136155444	9	136155444	T	C	0.460592	-0.0967297	0.013025	1.11552e-13	trans
miR-126-3p	rs473533	9:136148035	9	136148035	T	C	0.453861	-0.0947041	0.013024	3.55505e-13	trans
miR-126-3p	rs2073826	9:136136963	9	136136963	G	T	0.60107	0.112151	0.012825	2.23642e-18	trans
miR-126-3p	rs543968	9:136143121	9	136143121	T	C	0.653829	-0.165481	0.0130684	9.52079e-37	trans
miR-126-3p	rs630014	9:136149722	9	136149722	A	G	0.494254	-0.115403	0.0128749	3.14667e-19	trans
miR-126-3p	rs116552240	9:136149098	9	136149098	T	A	0.653718	-0.167546	0.013039	8.63719e-38	trans
miR-126-3p	rs677355	9:136146046	9	136146046	G	A	0.670198	-0.172718	0.0132971	1.40871e-38	trans
miR-126-3p	rs660340	9:136147553	9	136147553	A	G	0.454082	-0.0947829	0.013022	3.37081e-13	trans
miR-126-3p	rs597988	9:136144284	9	136144284	T	A	0.686751	-0.179284	0.01392	5.86325e-38	trans
miR-126-3p	rs545971	9:136143372	9	136143372	C	T	0.663766	-0.171246	0.0130589	2.76239e-39	trans
miR-126-3p	rs500499	9:136148648	9	136148648	C	G	0.465433	-0.09086	0.0132091	6.04563e-12	trans
miR-126-3p	rs643434	9:136142355	9	136142355	G	A	0.645392	-0.164561	0.0128307	1.17909e-37	trans
miR-126-3p	rs140114497	9:136144308	9	136144308	T	C	0.690247	-0.177757	0.0140831	1.59577e-36	trans
miR-126-3p	rs7046674	9:136147012	9	136147012	C	T	0.619013	0.115101	0.0129602	6.62055e-19	trans
miR-126-3p	rs11789139	9:136185324	9	136185324	C	G	0.833223	-0.121257	0.0178433	1.07838e-11	trans
miR-126-3p	rs475419	9:136148231	9	136148231	T	C	0.454203	-0.0947145	0.0130154	3.41082e-13	trans
miR-126-3p	rs4962040	9:136133531	9	136133531	A	G	0.619057	0.11337	0.012952	2.07611e-18	trans
miR-126-3p	rs492488	9:136144960	9	136144960	G	A	0.663579	-0.171514	0.0130743	2.5836e-39	trans
miR-126-3p	rs582118	9:136145471	9	136145471	A	G	0.663872	-0.171439	0.0130668	2.52143e-39	trans
miR-126-3p	rs554833	9:136147160	9	136147160	C	T	0.664057	-0.171374	0.0130582	2.40433e-39	trans
miR-126-3p	rs500498	9:136148647	9	136148647	C	T	0.464233	-0.0902903	0.0131917	7.6751e-12	trans
miR-126-3p	rs2769071	9:136145974	9	136145974	A	G	0.663116	-0.171277	0.0130904	4.05606e-39	trans
miR-126-3p	rs507666	9:136149399	9	136149399	G	A	0.806573	-0.207367	0.0155981	2.49598e-40	trans
miR-126-3p	rs11244061	9:136153981	9	136153981	C	T	0.886198	-0.214571	0.0206325	2.48774e-25	trans
miR-126-3p	rs2073827	9:136137133	9	136137133	G	C	0.601379	0.112127	0.0128322	2.37361e-18	trans
miR-126-3p	rs544873	9:136143212	9	136143212	G	A	0.645742	-0.16454	0.0128374	1.31273e-37	trans
miR-126-5p	rs10148479	14:21430269	14	21430269	C	A	0.760451	-0.157359	0.0217654	4.83895e-13	trans
miR-126-5p	rs514659	9:136142203	9	136142203	A	C	0.663927	-0.127988	0.0190188	1.70215e-11	trans
miR-126-5p	rs61977434	14:21430994	14	21430994	G	A	0.76048	-0.15732	0.0217676	4.92885e-13	trans
miR-126-5p	rs529565	9:136149500	9	136149500	T	C	0.665911	-0.128992	0.0190133	1.16648e-11	trans
miR-126-5p	rs12897488	14:21431295	14	21431295	C	T	0.766905	-0.153438	0.0219531	2.76168e-12	trans
miR-126-5p	rs491626	9:136144873	9	136144873	C	T	0.664173	-0.128596	0.019067	1.53602e-11	trans
miR-126-5p	rs495203	9:136145240	9	136145240	C	T	0.663279	-0.127994	0.0190304	1.74674e-11	trans
miR-126-5p	rs554833	9:136147160	9	136147160	C	T	0.664057	-0.12781	0.0190113	1.78226e-11	trans
miR-126-5p	rs3790067	14:21421088	14	21421088	C	T	0.767067	-0.154026	0.0219452	2.24016e-12	trans
miR-126-5p	rs644234	9:136142217	9	136142217	T	G	0.645381	-0.130717	0.0186185	2.20594e-12	trans
miR-126-5p	rs61977433	14:21430843	14	21430843	G	A	0.760478	-0.157337	0.0217673	4.8967e-13	trans
miR-126-5p	rs582094	9:136145484	9	136145484	A	T	0.663709	-0.127879	0.0190151	1.75394e-11	trans
miR-126-5p	rs544873	9:136143212	9	136143212	G	A	0.645742	-0.131122	0.0186399	1.99985e-12	trans
miR-126-5p	rs687289	9:136137106	9	136137106	G	A	0.668579	-0.132642	0.0192575	5.66471e-12	trans
miR-126-5p	rs674302	9:136146664	9	136146664	T	A	0.663989	-0.127802	0.0190082	1.77377e-11	trans
miR-126-5p	rs12882281	14:21431304	14	21431304	T	C	0.761865	-0.156981	0.0217868	5.78966e-13	trans
miR-126-5p	rs493246	9:136144994	9	136144994	G	A	0.663234	-0.128179	0.019044	1.68893e-11	trans
miR-126-5p	rs612169	9:136143442	9	136143442	A	G	0.66434	-0.128169	0.0190447	1.69798e-11	trans
miR-126-5p	rs2769071	9:136145974	9	136145974	A	G	0.663116	-0.128008	0.0190542	1.84088e-11	trans
miR-126-5p	rs543968	9:136143121	9	136143121	T	C	0.653829	-0.131021	0.0189669	4.92024e-12	trans
miR-126-5p	rs12882300	14:21431349	14	21431349	T	A	0.766982	-0.153213	0.021948	2.93635e-12	trans
miR-126-5p	rs67049014	14:21431105	14	21431105	G	A	0.761822	-0.157094	0.0217878	5.5889e-13	trans
miR-126-5p	rs613534	9:136143120	9	136143120	A	G	0.653693	-0.13103	0.018965	4.87925e-12	trans
miR-126-5p	rs505922	9:136149229	9	136149229	T	C	0.665748	-0.128886	0.0190016	1.17799e-11	trans
miR-126-5p	rs643434	9:136142355	9	136142355	G	A	0.645392	-0.131243	0.0186304	1.86026e-12	trans
miR-126-5p	rs116552240	9:136149098	9	136149098	T	A	0.653718	-0.134332	0.0189323	1.28993e-12	trans
miR-126-5p	rs12897672	14:21431413	14	21431413	C	T	0.760166	-0.157373	0.0217751	4.92923e-13	trans
miR-126-5p	rs8176663	9:136144427	9	136144427	T	C	0.663959	-0.127968	0.019019	1.71505e-11	trans
miR-126-5p	rs492488	9:136144960	9	136144960	G	A	0.663579	-0.12801	0.019034	1.75172e-11	trans
miR-126-5p	rs545971	9:136143372	9	136143372	C	T	0.663766	-0.127869	0.019011	1.74317e-11	trans
miR-126-5p	rs582118	9:136145471	9	136145471	A	G	0.663872	-0.127993	0.019023	1.71636e-11	trans
miR-126-5p	rs543040	9:136143000	9	136143000	A	T	0.669196	-0.129812	0.0193694	2.05709e-11	trans
miR-126-5p	rs494242	9:136145118	9	136145118	C	T	0.644977	-0.131531	0.0186483	1.74801e-12	trans
miR-126-5p	rs12897651	14:21431382	14	21431382	C	T	0.760157	-0.157389	0.0217753	4.90517e-13	trans
miR-126-5p	rs687621	9:136137065	9	136137065	A	G	0.663896	-0.129749	0.0190118	8.8133e-12	trans
miR-126-5p	rs657152	9:136139265	9	136139265	C	A	0.645336	-0.130694	0.0186185	2.22603e-12	trans
miR-126-5p	rs676457	9:136146227	9	136146227	A	T	0.664166	-0.127997	0.0190229	1.71344e-11	trans
miR-130a-3p	rs602861	11:57687365	11	57687365	G	C	0.45465	-0.150536	0.0211973	1.23292e-12	cis
miR-130a-3p	rs10896661	11:57679029	11	57679029	C	A	0.697394	-0.219619	0.0230466	1.5829e-21	cis
miR-130a-3p	rs2511993	11:57392824	11	57392824	C	T	0.568694	0.154849	0.0215863	7.31068e-13	cis
miR-130a-3p	rs78624400	11:57375463	11	57375463	G	C	0.750533	-0.299532	0.0232596	6.00355e-38	cis
miR-130a-3p	rs1624389	11:57446272	11	57446272	A	G	0.451986	-0.164916	0.0210476	4.67305e-15	cis
miR-130a-3p	rs10896644	11:57563991	11	57563991	C	T	0.567891	0.160898	0.0210084	1.87746e-14	cis
miR-130a-3p	rs1613592	11:57424000	11	57424000	G	T	0.413386	-0.154099	0.0213585	5.39824e-13	cis
miR-130a-3p	rs78587207	11:57654991	11	57654991	T	G	0.691716	-0.229277	0.0229133	1.43041e-23	cis
miR-130a-3p	rs588612	11:57612891	11	57612891	G	C	0.439957	-0.162455	0.0210138	1.06819e-14	cis
miR-130a-3p	rs11229077	11:57399072	11	57399072	C	T	0.749544	-0.3014	0.0233084	3.00994e-38	cis
miR-130a-3p	rs7102271	11:57396825	11	57396825	G	T	0.749722	-0.301475	0.0232887	2.50485e-38	cis
miR-130a-3p	rs644883	11:57663522	11	57663522	C	G	0.310308	0.226662	0.0231225	1.09627e-22	cis
miR-130a-3p	rs10896649	11:57587795	11	57587795	A	G	0.565548	0.160285	0.020992	2.24867e-14	cis
miR-130a-3p	rs10896656	11:57668941	11	57668941	C	G	0.697383	-0.220092	0.0229886	1.02874e-21	cis
miR-130a-3p	rs1557522	11:57381519	11	57381519	T	C	0.568447	0.152599	0.0215133	1.31001e-12	cis
miR-130a-3p	rs639158	11:57602039	11	57602039	G	A	0.441293	-0.163651	0.0210317	7.18766e-15	cis
miR-130a-3p	rs11229075	11:57391023	11	57391023	A	C	0.750877	-0.301901	0.0232611	1.6143e-38	cis
miR-130a-3p	rs665058	11:57579166	11	57579166	T	C	0.565581	0.160316	0.0209931	2.23018e-14	cis
miR-130a-3p	rs929934	11:57411252	11	57411252	T	C	0.447765	-0.157308	0.0211991	1.16676e-13	cis
miR-130a-3p	rs11605731	11:57524089	11	57524089	C	G	0.683995	-0.242751	0.022162	6.39541e-28	cis
miR-130a-3p	rs547891	11:57499065	11	57499065	C	T	0.319553	0.241325	0.0222125	1.70431e-27	cis
miR-130a-3p	rs9420	11:57510294	11	57510294	A	G	0.30976	0.240756	0.0223004	3.59372e-27	cis
miR-130a-3p	rs12785533	11:57486651	11	57486651	G	A	0.685995	-0.242795	0.0222621	1.0766e-27	cis
miR-130a-3p	rs11606706	11:57383575	11	57383575	G	T	0.750529	-0.301671	0.0232717	1.98282e-38	cis
miR-130a-3p	rs2511996	11:57391395	11	57391395	T	C	0.568691	0.154709	0.0215793	7.53535e-13	cis
miR-130a-3p	rs11606677	11:57383377	11	57383377	G	A	0.750505	-0.301631	0.0232713	2.02265e-38	cis
miR-130a-3p	rs11604325	11:57497011	11	57497011	C	A	0.688224	-0.242092	0.0222771	1.64947e-27	cis
miR-130a-3p	rs78364821	11:57370742	11	57370742	C	T	0.752736	-0.306966	0.0235123	5.90737e-39	cis
miR-130a-3p	rs1798177	11:57412150	11	57412150	C	T	0.4471	-0.153569	0.0211092	3.46395e-13	cis
miR-130a-3p	rs2081362	11:57393884	11	57393884	T	G	0.567578	0.158761	0.0217714	3.05017e-13	cis
miR-130a-3p	rs55920079	11:57410184	11	57410184	T	C	0.745296	-0.293471	0.023524	1.01724e-35	cis
miR-130a-3p	rs11229067	11:57374946	11	57374946	G	T	0.750531	-0.299533	0.0232595	5.99722e-38	cis
miR-130a-3p	rs2508441	11:57375424	11	57375424	G	A	0.564809	0.14881	0.0214382	3.88431e-12	cis
miR-130a-3p	rs641325	11:57681828	11	57681828	T	G	0.327793	0.198345	0.0226906	2.30441e-18	cis
miR-130a-3p	rs2511994	11:57391691	11	57391691	A	G	0.56903	0.155056	0.0215969	6.99388e-13	cis
miR-130a-3p	rs3781885	11:57570680	11	57570680	C	T	0.700878	-0.247612	0.0224177	2.30809e-28	cis
miR-130a-3p	rs35808061	11:57547000	11	57547000	T	C	0.684777	-0.2434	0.0221559	4.473e-28	cis
miR-130a-3p	rs585761	11:57597367	11	57597367	G	A	0.43789	-0.160703	0.021012	2.03861e-14	cis
miR-130a-3p	rs10792112	11:57565800	11	57565800	C	T	0.684897	-0.243313	0.0221596	4.76609e-28	cis
miR-130a-3p	rs113504771	11:57639926	11	57639926	T	G	0.651033	0.166552	0.0245815	1.23971e-11	cis
miR-130a-3p	rs79564082	11:57361589	11	57361589	T	C	0.897878	-0.293037	0.0348104	3.82703e-17	cis
miR-130a-3p	rs11229066	11:57374871	11	57374871	C	G	0.750533	-0.299532	0.0232596	6.00355e-38	cis
miR-130a-3p	rs12270209	11:57537787	11	57537787	G	A	0.564726	0.161383	0.0210239	1.63939e-14	cis
miR-130a-3p	rs631791	11:57675410	11	57675410	A	G	0.307763	0.220062	0.0230468	1.31572e-21	cis
miR-130a-3p	rs11604333	11:57467035	11	57467035	C	G	0.686388	-0.244681	0.0222318	3.57802e-28	cis
miR-130a-3p	rs12274865	11:57557668	11	57557668	C	T	0.56562	0.161052	0.0210051	1.75642e-14	cis
miR-130a-3p	rs708228	11:57585662	11	57585662	C	T	0.684575	-0.241919	0.0221589	9.5139e-28	cis
miR-130a-3p	rs1631684	11:57420885	11	57420885	G	A	0.412965	-0.154123	0.021382	5.67533e-13	cis
miR-130a-3p	rs28362948	11:57369013	11	57369013	A	C	0.752624	-0.306487	0.0235088	7.524e-39	cis
miR-130a-3p	rs1783824	11:57473012	11	57473012	A	G	0.452208	-0.164056	0.0209808	5.30927e-15	cis
miR-130a-3p	rs652908	11:57604009	11	57604009	C	T	0.441718	-0.163828	0.0210336	6.75966e-15	cis
miR-130a-3p	rs7120868	11:57530528	11	57530528	T	G	0.566777	0.161451	0.0210591	1.76659e-14	cis
miR-130a-3p	rs686489	11:57659832	11	57659832	A	G	0.563137	0.159924	0.0214104	8.05288e-14	cis
miR-130a-3p	rs1783828	11:57411521	11	57411521	T	C	0.446851	-0.156588	0.0211907	1.47393e-13	cis
miR-130a-3p	rs1783829	11:57419880	11	57419880	T	C	0.413999	-0.154412	0.0213449	4.68474e-13	cis
miR-130a-3p	rs11607122	11:57389737	11	57389737	G	A	0.743793	-0.302872	0.0231743	4.92985e-39	cis
miR-130a-3p	rs2511989	11:57378325	11	57378325	C	T	0.562863	0.148597	0.0213368	3.29895e-12	cis
miR-130a-3p	rs1783818	11:57437551	11	57437551	C	T	0.454526	-0.165981	0.0210359	3.01309e-15	cis
miR-130a-3p	rs7105506	11:57497980	11	57497980	G	A	0.56028	0.172703	0.0212188	3.98061e-16	cis
miR-130a-3p	rs71484468	11:57632799	11	57632799	G	C	0.683543	-0.241608	0.0225797	1.01568e-26	cis
miR-130a-3p	rs1798173	11:57432057	11	57432057	T	C	0.414473	-0.155196	0.0213952	4.05329e-13	cis
miR-130a-3p	rs2847308	11:57498232	11	57498232	C	T	0.319113	0.241055	0.0222029	1.84847e-27	cis
miR-130a-3p	rs28362950	11:57371918	11	57371918	G	A	0.749181	-0.300466	0.0234542	1.42729e-37	cis
miR-130a-3p	rs2081361	11:57411742	11	57411742	C	T	0.745781	-0.293753	0.0235113	8.03724e-36	cis
miR-130a-3p	rs10896633	11:57424040	11	57424040	T	C	0.698591	-0.257416	0.0227156	9.0968e-30	cis
miR-130a-3p	rs2454660	11:57378640	11	57378640	G	A	0.564411	0.149045	0.0214125	3.38729e-12	cis
miR-130a-3p	rs1786438	11:57597065	11	57597065	T	G	0.439556	-0.162306	0.0209834	1.03426e-14	cis
miR-130a-3p	rs1783984	11:57429480	11	57429480	G	T	0.423293	-0.157851	0.021629	2.91839e-13	cis
miR-130a-3p	rs585337	11:57597274	11	57597274	C	T	0.439573	-0.162328	0.0209837	1.02676e-14	cis
miR-130a-3p	rs10792110	11:57536346	11	57536346	C	T	0.564735	0.161403	0.0210245	1.62982e-14	cis
miR-130a-3p	rs4827	11:57507983	11	57507983	C	T	0.685347	-0.243141	0.0221549	5.06327e-28	cis
miR-130a-3p	rs633129	11:57685196	11	57685196	G	A	0.561364	0.141528	0.021176	2.33479e-11	cis
miR-130a-3p	rs11603020	11:57374332	11	57374332	T	C	0.750533	-0.299532	0.0232596	6.00355e-38	cis
miR-130a-3p	rs674094	11:57665336	11	57665336	A	C	0.289351	0.203736	0.0237505	9.63714e-18	cis
miR-130a-3p	rs11606396	11:57435211	11	57435211	C	T	0.687897	-0.245707	0.0223	3.12057e-28	cis
miR-130a-3p	rs2156638	11:57542998	11	57542998	G	C	0.565268	0.1611	0.0210062	1.73173e-14	cis
miR-130a-3p	rs11229080	11:57399511	11	57399511	T	C	0.749539	-0.3014	0.0233082	3.00511e-38	cis
miR-130a-3p	rs2509808	11:57654605	11	57654605	C	G	0.317599	0.23097	0.0229792	9.06928e-24	cis
miR-130a-3p	rs3824988	11:57377968	11	57377968	A	G	0.750533	-0.299532	0.0232596	6.00355e-38	cis
miR-130a-3p	rs79740710	11:57463155	11	57463155	C	T	0.686438	-0.2449	0.0222333	3.23518e-28	cis
miR-130a-3p	rs12362166	11:57453043	11	57453043	C	T	0.687249	-0.246218	0.0222701	2.05044e-28	cis
miR-130a-3p	rs682503	11:57640994	11	57640994	C	G	0.313309	0.230973	0.0229338	7.39943e-24	cis
miR-130a-3p	rs7117878	11:57421457	11	57421457	C	A	0.697568	-0.258876	0.0226232	2.5505e-30	cis
miR-130a-3p	rs12364898	11:57691533	11	57691533	T	C	0.573821	0.146509	0.0215185	9.86207e-12	cis
miR-130a-3p	rs12790196	11:57497847	11	57497847	C	T	0.686232	-0.244075	0.0222156	4.43001e-28	cis
miR-130a-3p	rs11607056	11:57496820	11	57496820	C	T	0.683883	-0.244801	0.0222154	3.08018e-28	cis
miR-130a-3p	rs112936078	11:57397244	11	57397244	A	G	0.749632	-0.301237	0.0232863	2.81094e-38	cis
miR-130a-3p	rs144256346	11:57371412	11	57371412	C	T	0.752772	-0.305493	0.0235221	1.44075e-38	cis
miR-130a-3p	rs12360939	11:57675925	11	57675925	C	T	0.697457	-0.220139	0.0230057	1.08055e-21	cis
miR-130a-3p	rs1783985	11:57431470	11	57431470	G	A	0.413264	-0.153953	0.021402	6.3204e-13	cis
miR-130a-3p	rs12363024	11:57503266	11	57503266	G	C	0.556328	0.166301	0.0210973	3.20744e-15	cis
miR-130a-3p	rs3758918	11:57363761	11	57363761	T	C	0.898325	-0.291959	0.0348031	4.90785e-17	cis
miR-130a-3p	rs34052104	11:57384519	11	57384519	A	C	0.750564	-0.301736	0.0232721	1.91766e-38	cis
miR-130a-3p	rs3758919	11:57362803	11	57362803	G	A	0.898333	-0.291976	0.0348007	4.86448e-17	cis
miR-130a-3p	rs10896636	11:57448032	11	57448032	C	G	0.68075	-0.243141	0.0224117	2.01912e-27	cis
miR-130a-3p	rs6591434	11:57644334	11	57644334	A	G	0.688831	-0.229252	0.0229096	1.42253e-23	cis
miR-130a-3p	rs600488	11:57684005	11	57684005	C	T	0.560573	0.142183	0.0212108	2.03694e-11	cis
miR-130a-3p	rs112976685	11:57564836	11	57564836	G	A	0.566038	0.161154	0.0210545	1.94617e-14	cis
miR-130a-3p	rs626043	11:57669443	11	57669443	A	G	0.447968	-0.148801	0.0211841	2.15334e-12	cis
miR-130a-3p	rs499188	11:57434122	11	57434122	C	A	0.686203	-0.241592	0.0222449	1.77684e-27	cis
miR-130a-3p	rs2509805	11:57650796	11	57650796	T	C	0.345913	0.241505	0.0232068	2.312e-25	cis
miR-130a-3p	rs71460549	11:57484130	11	57484130	G	C	0.661292	-0.257159	0.0224293	1.97108e-30	cis
miR-130a-3p	rs11602109	11:57435296	11	57435296	G	A	0.688626	-0.24541	0.0222712	3.08999e-28	cis
miR-130a-3p	rs2956981	11:57501182	11	57501182	C	T	0.554948	0.168947	0.0210796	1.10379e-15	cis
miR-130a-3p	rs10896662	11:57679080	11	57679080	A	G	0.697393	-0.219617	0.0230467	1.5849e-21	cis
miR-130a-3p	rs11229113	11:57510823	11	57510823	G	T	0.692006	-0.243466	0.0223529	1.26014e-27	cis
miR-130a-3p	rs11600169	11:57464945	11	57464945	T	A	0.679868	-0.246647	0.0224563	4.59343e-28	cis
miR-130a-3p	rs11229130	11:57562169	11	57562169	A	G	0.688809	-0.243075	0.0223464	1.47437e-27	cis
miR-130a-3p	rs653889	11:57570430	11	57570430	A	G	0.567416	0.160942	0.0210273	1.949e-14	cis
miR-130a-3p	rs36036499	11:57494198	11	57494198	T	C	0.554137	0.164556	0.0210703	5.72469e-15	cis
miR-130a-3p	rs1647403	11:57426428	11	57426428	C	G	0.41283	-0.154088	0.0214005	6.01265e-13	cis
miR-130a-3p	rs1785499	11:57469149	11	57469149	T	G	0.45303	-0.16492	0.0209748	3.75795e-15	cis
miR-130a-3p	rs80304923	11:57522823	11	57522823	C	G	0.684059	-0.24278	0.0221687	6.53692e-28	cis
miR-130a-3p	rs11229109	11:57492226	11	57492226	A	G	0.554137	0.164771	0.0210771	5.38802e-15	cis
miR-130a-3p	rs77993055	11:57522840	11	57522840	C	T	0.684063	-0.24278	0.0221688	6.53919e-28	cis
miR-130a-3p	rs652191	11:57635048	11	57635048	A	G	0.568268	0.160772	0.0212014	3.37477e-14	cis
miR-130a-3p	rs17455422	11:57534799	11	57534799	C	T	0.565004	0.15876	0.0211101	5.45537e-14	cis
miR-130a-3p	rs606731	11:57687338	11	57687338	G	A	0.454605	-0.150391	0.02119	1.2725e-12	cis
miR-130a-3p	rs2911727	11:57491372	11	57491372	T	A	0.57273	0.166825	0.0220814	4.18909e-14	cis
miR-130a-3p	rs1783827	11:57409538	11	57409538	G	A	0.445411	-0.157927	0.0212335	1.02529e-13	cis
miR-130a-3p	rs645145	11:57609787	11	57609787	G	T	0.564908	0.160734	0.0210405	2.1848e-14	cis
miR-130a-3p	rs7116341	11:57481155	11	57481155	G	A	0.685526	-0.243004	0.0222245	7.92201e-28	cis
miR-130a-3p	rs543725	11:57483039	11	57483039	A	T	0.688868	-0.239725	0.0224648	1.38906e-26	cis
miR-130a-3p	rs28362934	11:57363543	11	57363543	G	A	0.898327	-0.291962	0.0348023	4.89632e-17	cis
miR-130a-3p	rs76525968	11:57371192	11	57371192	G	T	0.750432	-0.310791	0.0238692	9.34709e-39	cis
miR-130a-3p	rs1783983	11:57420780	11	57420780	T	C	0.412531	-0.153845	0.0212819	4.86817e-13	cis
miR-130a-3p	rs7936998	11:57639017	11	57639017	G	A	0.683653	-0.241729	0.0226054	1.09262e-26	cis
miR-130a-3p	rs731384	11:57408382	11	57408382	G	A	0.744474	-0.294708	0.0235675	7.02395e-36	cis
miR-130a-3p	rs12146541	11:57508678	11	57508678	G	C	0.685316	-0.243208	0.0221552	4.90352e-28	cis
miR-130a-3p	rs10896632	11:57390302	11	57390302	G	A	0.746726	-0.302037	0.0231218	5.36887e-39	cis
miR-130a-3p	rs9645687	11:57676251	11	57676251	T	C	0.697475	-0.220124	0.0230072	1.09401e-21	cis
miR-130a-3p	rs527528	11:57433327	11	57433327	C	T	0.681923	-0.243471	0.0222371	6.72744e-28	cis
miR-130a-3p	rs7115528	11:57653746	11	57653746	T	C	0.565776	0.161618	0.0213983	4.25903e-14	cis
miR-130a-3p	rs10896647	11:57571883	11	57571883	C	T	0.685296	-0.242537	0.022203	8.88722e-28	cis
miR-130a-3p	rs2508443	11:57377992	11	57377992	G	T	0.56737	0.151222	0.0214289	1.70225e-12	cis
miR-130a-3p	rs7129727	11:57484660	11	57484660	G	A	0.701653	-0.236856	0.023171	1.57865e-24	cis
miR-130a-3p	rs659165	11:57608992	11	57608992	A	C	0.571934	0.161004	0.0211153	2.44066e-14	cis
miR-130a-3p	rs11601320	11:57642617	11	57642617	T	C	0.692075	-0.230773	0.022881	6.38334e-24	cis
miR-130a-3p	rs1798172	11:57430136	11	57430136	T	C	0.413694	-0.154276	0.021357	5.06013e-13	cis
miR-130a-3p	rs11229119	11:57535966	11	57535966	C	T	0.580179	0.160801	0.0217259	1.34831e-13	cis
miR-130a-3p	rs11229131	11:57562525	11	57562525	G	A	0.684434	-0.242732	0.022144	5.84966e-28	cis
miR-130a-3p	rs35196561	11:57397292	11	57397292	A	T	0.619582	0.163417	0.0230512	1.34781e-12	cis
miR-130a-3p	rs11229160	11:57676044	11	57676044	C	T	0.697455	-0.220138	0.0230063	1.08356e-21	cis
miR-130a-3p	rs1268667	11:57575099	11	57575099	A	G	0.643725	0.178674	0.0236336	4.02481e-14	cis
miR-130a-3p	rs71484461	11:57488890	11	57488890	G	A	0.689792	-0.242969	0.0224162	2.24908e-27	cis
miR-130a-3p	rs591322	11:57684680	11	57684680	T	G	0.560767	0.141968	0.0212034	2.14888e-11	cis
miR-130a-3p	rs1647405	11:57477889	11	57477889	C	T	0.68315	-0.239969	0.0221712	2.66547e-27	cis
miR-130a-3p	rs2926664	11:57400495	11	57400495	A	G	0.564621	0.156233	0.021936	1.06213e-12	cis
miR-130a-3p	rs606499	11:57593840	11	57593840	G	A	0.439467	-0.162246	0.0209631	9.97215e-15	cis
miR-130a-3p	rs593239	11:57667111	11	57667111	T	C	0.560709	0.145744	0.0211479	5.51474e-12	cis
miR-130a-3p	rs471398	11:57593617	11	57593617	C	T	0.438663	-0.160389	0.0209917	2.16226e-14	cis
miR-130a-3p	rs7117020	11:57499655	11	57499655	T	G	0.553432	0.16611	0.0210553	3.04022e-15	cis
miR-130a-3p	rs11229063	11:57369730	11	57369730	G	A	0.752752	-0.306934	0.0235109	5.95512e-39	cis
miR-130a-3p	rs7117205	11:57641883	11	57641883	T	C	0.692088	-0.23082	0.0228803	6.23333e-24	cis
miR-130a-3p	rs4926	11:57381989	11	57381989	G	A	0.750066	-0.301324	0.0232281	1.75495e-38	cis
miR-130a-3p	rs11570190	11:57560452	11	57560452	A	C	0.684149	-0.242699	0.0221182	5.16539e-28	cis
miR-130a-3p	rs488769	11:57450720	11	57450720	A	C	0.674485	-0.23365	0.0222502	8.54278e-26	cis
miR-130a-3p	rs11820040	11:57369957	11	57369957	T	C	0.752731	-0.306957	0.0235114	5.89669e-39	cis
miR-130a-3p	rs11229078	11:57399256	11	57399256	T	C	0.749405	-0.301417	0.0233134	3.09232e-38	cis
miR-130a-3p	rs28362947	11:57369008	11	57369008	C	G	0.752625	-0.306489	0.0235086	7.5059e-39	cis
miR-130a-3p	rs80297064	11:57711280	11	57711280	T	C	0.516195	0.156736	0.0232803	1.66692e-11	cis
miR-130a-3p	rs73480560	11:57401400	11	57401400	C	T	0.753813	-0.301043	0.0240245	5.07109e-36	cis
miR-130a-3p	rs73480556	11:57400462	11	57400462	G	C	0.749419	-0.301617	0.0233188	2.87473e-38	cis
miR-130a-3p	rs28362951	11:57372526	11	57372526	A	G	0.75263	-0.304426	0.0234296	1.3373e-38	cis
miR-130a-3p	rs1424753	11:57479864	11	57479864	T	C	0.449285	-0.164093	0.0210196	5.87293e-15	cis
miR-130a-3p	rs1647396	11:57401183	11	57401183	G	A	0.467844	-0.18342	0.0217279	3.12809e-17	cis
miR-130a-3p	rs11229148	11:57621460	11	57621460	A	T	0.683461	-0.2414	0.0223364	3.17227e-27	cis
miR-130a-3p	rs1647395	11:57409795	11	57409795	C	G	0.74253	-0.292622	0.0235257	1.61764e-35	cis
miR-130a-3p	rs12807250	11:57600285	11	57600285	C	T	0.684858	-0.242393	0.0222306	1.10823e-27	cis
miR-130a-3p	rs11601449	11:57524310	11	57524310	G	A	0.684	-0.242757	0.0221621	6.37901e-28	cis
miR-130a-3p	rs673344	11:57657141	11	57657141	G	A	0.311159	0.230743	0.0230748	1.52712e-23	cis
miR-130a-3p	rs139620951	11:57711129	11	57711129	C	G	0.586505	0.150344	0.0219129	6.83901e-12	cis
miR-130a-3p	rs55649513	11:57411302	11	57411302	C	G	0.745279	-0.293286	0.023516	1.0647e-35	cis
miR-130a-3p	rs681397	11:57682011	11	57682011	G	T	0.558507	0.14526	0.0212633	8.40526e-12	cis
miR-130a-3p	rs17455626	11:57544484	11	57544484	T	C	0.567581	0.16129	0.0210317	1.73469e-14	cis
miR-130a-3p	rs11229116	11:57534542	11	57534542	C	G	0.683806	-0.244457	0.0221825	3.05064e-28	cis
miR-130a-3p	rs576859	11:57480623	11	57480623	C	A	0.683179	-0.240212	0.0221717	2.37096e-27	cis
miR-130a-3p	rs11570181	11:57555770	11	57555770	T	C	0.567672	0.161097	0.0210203	1.80406e-14	cis
miR-130a-3p	rs589914	11:57661032	11	57661032	A	G	0.311001	0.230655	0.0230699	1.55337e-23	cis
miR-130a-3p	rs2956982	11:57490750	11	57490750	G	A	0.552122	0.164782	0.0210495	4.94499e-15	cis
miR-130a-3p	rs1783978	11:57463500	11	57463500	T	C	0.45351	-0.164845	0.0209622	3.72366e-15	cis
miR-130a-3p	rs671508	11:57636568	11	57636568	A	T	0.438934	-0.161761	0.0212203	2.47995e-14	cis
miR-130a-3p	rs682258	11:57637197	11	57637197	G	T	0.438944	-0.161767	0.0212214	2.48197e-14	cis
miR-130a-3p	rs112764194	11:57385856	11	57385856	C	T	0.7469	-0.302271	0.0231808	7.27333e-39	cis
miR-130a-3p	rs28362949	11:57371911	11	57371911	G	T	0.749195	-0.300469	0.0234545	1.42726e-37	cis
miR-130a-3p	rs17455520	11:57540458	11	57540458	C	A	0.684599	-0.243484	0.0221624	4.4453e-28	cis
miR-130a-3p	rs1647394	11:57418588	11	57418588	C	T	0.408999	-0.157474	0.0215487	2.71484e-13	cis
miR-130a-3p	rs56392705	11:57518392	11	57518392	T	C	0.557348	0.16563	0.0210573	3.67203e-15	cis
miR-130a-3p	rs2926656	11:57465389	11	57465389	C	T	0.683894	-0.242084	0.0221858	1.01393e-27	cis
miR-130a-3p	rs1783980	11:57448325	11	57448325	C	T	0.4518	-0.165066	0.0210413	4.33437e-15	cis
miR-130a-3p	rs1783981	11:57451090	11	57451090	T	C	0.454187	-0.165439	0.021011	3.43664e-15	cis
miR-130a-3p	rs7938083	11:57493622	11	57493622	C	A	0.686581	-0.245553	0.022337	4.12494e-28	cis
miR-130a-3p	rs623541	11:57581613	11	57581613	C	A	0.439413	-0.163085	0.0209714	7.45429e-15	cis
miR-130a-3p	rs615133	11:57684949	11	57684949	C	A	0.561411	0.141502	0.0211753	2.3509e-11	cis
miR-130a-3p	rs11570176	11:57529429	11	57529429	A	G	0.566649	0.1615	0.021063	1.75387e-14	cis
miR-130a-3p	rs7949841	11:57524700	11	57524700	G	C	0.684177	-0.243105	0.022173	5.69249e-28	cis
miR-130a-3p	rs685149	11:57657413	11	57657413	A	G	0.348389	0.209244	0.0227312	3.41177e-20	cis
miR-130a-3p	rs10896626	11:57323205	11	57323205	A	G	0.871328	-0.217382	0.0316214	6.21965e-12	cis
miR-130a-3p	rs1783976	11:57462752	11	57462752	T	C	0.456765	-0.169619	0.0211853	1.18058e-15	cis
miR-130a-3p	rs547118	11:57595062	11	57595062	C	G	0.438175	-0.163182	0.0209793	7.35482e-15	cis
miR-130a-3p	rs4611222	11:57552265	11	57552265	G	A	0.56182	0.161086	0.0209671	1.55672e-14	cis
miR-130a-3p	rs616911	11:57685334	11	57685334	G	A	0.558798	0.145619	0.0211961	6.41683e-12	cis
miR-130a-3p	rs636388	11:57679524	11	57679524	C	G	0.562687	0.146202	0.0212646	6.18341e-12	cis
miR-130a-3p	rs3017889	11:57520849	11	57520849	A	G	0.556573	0.166392	0.0210439	2.63914e-15	cis
miR-130a-3p	rs10750870	11:57623815	11	57623815	A	C	0.437769	-0.15918	0.021015	3.60238e-14	cis
miR-130a-3p	rs658936	11:57580560	11	57580560	T	G	0.440007	-0.163641	0.0209881	6.34707e-15	cis
miR-130a-3p	rs644219	11:57610017	11	57610017	C	T	0.56488	0.160737	0.0210401	2.17916e-14	cis
miR-130a-3p	rs12807357	11:57656902	11	57656902	C	T	0.69404	-0.230744	0.0230309	1.25915e-23	cis
miR-130a-3p	rs1783979	11:57468129	11	57468129	T	C	0.451998	-0.164991	0.0210139	4.11063e-15	cis
miR-130a-3p	rs10896631	11:57381263	11	57381263	T	C	0.750433	-0.30148	0.0232692	2.16713e-38	cis
miR-130a-3p	rs140965698	11:57676139	11	57676139	A	C	0.571655	0.152375	0.021422	1.13534e-12	cis
miR-130a-3p	rs7932091	11:57618068	11	57618068	A	T	0.683808	-0.241876	0.0223493	2.69299e-27	cis
miR-130a-3p	rs1785498	11:57448932	11	57448932	C	G	0.451781	-0.165074	0.0210414	4.32236e-15	cis
miR-130a-3p	rs12805343	11:57524724	11	57524724	C	A	0.566156	0.161834	0.0210687	1.5756e-14	cis
miR-130a-3p	rs7947357	11:57414387	11	57414387	A	G	0.450784	-0.155753	0.0211605	1.83161e-13	cis
miR-130a-3p	rs12790660	11:57667222	11	57667222	T	C	0.697455	-0.220083	0.0229863	1.02346e-21	cis
miR-130a-3p	rs12804972	11:57463767	11	57463767	T	C	0.686355	-0.244827	0.0222313	3.31893e-28	cis
miR-130a-3p	rs138770460	11:57376131	11	57376131	G	A	0.750533	-0.299531	0.0232596	6.00478e-38	cis
miR-130a-3p	rs7123499	11:57352603	11	57352603	C	A	0.871121	-0.223702	0.0316409	1.5488e-12	cis
miR-130a-3p	rs1783977	11:57462799	11	57462799	T	C	0.454153	-0.16407	0.0210461	6.40343e-15	cis
miR-130a-3p	rs7117896	11:57388551	11	57388551	G	A	0.746843	-0.302337	0.023182	7.07053e-39	cis
miR-130a-3p	rs10750866	11:57404779	11	57404779	A	G	0.751752	-0.303111	0.0237388	2.45518e-37	cis
miR-130a-3p	rs12798206	11:57668479	11	57668479	T	G	0.697389	-0.220092	0.0229871	1.02255e-21	cis
miR-130a-3p	rs2911728	11:57491371	11	57491371	T	A	0.578254	0.16537	0.0218154	3.44484e-14	cis
miR-130a-3p	rs79260745	11:57612960	11	57612960	T	C	0.687478	-0.245723	0.0224512	7.04238e-28	cis
miR-130a-3p	rs7479922	11:57470188	11	57470188	A	G	0.450674	-0.164621	0.0210175	4.78041e-15	cis
miR-130a-3p	rs12805841	11:57443842	11	57443842	G	A	0.687846	-0.245886	0.0222754	2.49275e-28	cis
miR-130a-3p	rs7121169	11:57452543	11	57452543	G	A	0.687601	-0.246593	0.022277	1.76656e-28	cis
miR-130a-3p	rs627145	11:57602469	11	57602469	G	A	0.439595	-0.161806	0.0210518	1.51722e-14	cis
miR-130a-3p	rs1783826	11:57402964	11	57402964	T	G	0.465832	-0.173544	0.0215733	8.669e-16	cis
miR-130b-3p	rs861814	22:22058000	22	22058000	C	G	0.470428	-0.155959	0.0232566	2.00014e-11	cis
miR-130b-3p	rs373001	22:22007426	22	22007426	C	T	0.563659	0.176513	0.0229045	1.2931e-14	cis
miR-130b-3p	rs450469	22:22005629	22	22005629	C	T	0.550569	0.182711	0.0234182	6.08844e-15	cis
miR-130b-3p	rs447001	22:22010918	22	22010918	C	T	0.558786	0.173303	0.0225597	1.56614e-14	cis
miR-130b-3p	rs446142	22:22010173	22	22010173	C	T	0.564937	0.176373	0.022915	1.39466e-14	cis
miR-130b-3p	rs450129	22:22002999	22	22002999	G	T	0.646482	0.177549	0.0256164	4.1772e-12	cis
miR-130b-3p	rs1210397	22:22009975	22	22009975	C	T	0.574327	0.176566	0.0231753	2.56163e-14	cis
miR-130b-3p	rs449597	22:22002632	22	22002632	A	C	0.55856	0.184464	0.0240555	1.74347e-14	cis
miR-130b-3p	rs5754754	22:22060673	22	22060673	G	A	0.59316	0.15629	0.0233668	2.25399e-11	cis
miR-130b-3p	rs439760	22:22003050	22	22003050	G	A	0.560517	0.183713	0.0237837	1.12454e-14	cis
miR-130b-3p	rs5754727	22:22057273	22	22057273	G	A	0.5885	0.157278	0.0230602	9.08359e-12	cis
miR-133b	rs73918290	20:61152078	20	61152078	C	T	0.814283	-0.26433	0.0344494	1.68045e-14	trans
miR-133b	rs3934573	20:61143945	20	61143945	T	G	0.514746	-0.188099	0.0267823	2.16753e-12	trans
miR-133b	rs3934574	20:61143487	20	61143487	T	C	0.464792	-0.178563	0.0254287	2.18584e-12	trans
miR-133b	rs7271454	20:61143279	20	61143279	T	C	0.46691	-0.17953	0.0256759	2.70646e-12	trans
miR-133b	rs116355995	20:61150959	20	61150959	G	A	0.819024	-0.262945	0.0343746	2.01928e-14	trans
miR-133b	rs4305340	20:61157241	20	61157241	C	T	0.814576	-0.251527	0.0341487	1.76308e-13	trans
miR-133b	rs117858599	20:61149264	20	61149264	G	A	0.861146	-0.313397	0.0391422	1.17886e-15	trans
miR-133b	rs76213714	20:61150928	20	61150928	A	G	0.467251	-0.190849	0.0272154	2.33994e-12	trans
miR-133b	rs11906462	20:61158952	20	61158952	C	T	0.824779	-0.248529	0.0325596	2.29272e-14	trans
miR-133b	rs73920512	20:61157982	20	61157982	C	T	0.816102	-0.251502	0.0342636	2.1326e-13	trans
miR-133b	rs6062278	20:61144941	20	61144941	A	G	0.470455	-0.171224	0.0249672	6.98486e-12	trans
miR-133b	rs117419694	20:61153858	20	61153858	G	A	0.818584	-0.260497	0.034321	3.19867e-14	trans
miR-133b	rs6062284	20:61141981	20	61141981	T	G	0.4602	-0.17216	0.0257156	2.16018e-11	trans
miR-133b	rs8122282	20:61152322	20	61152322	G	A	0.467131	-0.189725	0.0272173	3.15254e-12	trans
miR-133b	rs56703558	20:61157993	20	61157993	C	T	0.813578	-0.249407	0.0341283	2.71281e-13	trans
miR-133b	rs6062267	20:61153365	20	61153365	T	C	0.464907	-0.190202	0.0271719	2.5609e-12	trans
miR-133b	rs12624608	20:61155298	20	61155298	C	A	0.796375	-0.264427	0.0333615	2.26136e-15	trans
miR-133b	rs4637207	20:61148451	20	61148451	A	G	0.458537	-0.199608	0.0282324	1.54759e-12	trans
miR-133b	rs6062277	20:61145597	20	61145597	A	G	0.461496	-0.171405	0.0253247	1.30325e-11	trans
miR-134-5p	rs11847612	14:101023706	14	101023706	C	T	0.753476	0.244494	0.034211	8.89201e-13	cis
miR-134-5p	rs12433699	14:101035546	14	101035546	C	G	0.723403	0.241945	0.0317541	2.54954e-14	cis
miR-134-5p	rs17099614	14:101167632	14	101167632	C	G	0.668809	0.275723	0.030027	4.21154e-20	cis
miR-134-5p	rs879059	14:101069954	14	101069954	T	A	0.31068	-0.24629	0.0310904	2.34231e-15	cis
miR-134-5p	rs8020868	14:101166944	14	101166944	A	G	0.668343	0.274444	0.0300202	6.13122e-20	cis
miR-134-5p	rs7154024	14:101031710	14	101031710	G	T	0.725015	0.243619	0.0319356	2.3756e-14	cis
miR-134-5p	rs12897601	14:101182284	14	101182284	C	T	0.190452	-0.332795	0.0365314	8.25187e-20	cis
miR-134-5p	rs1190872	14:101069704	14	101069704	A	G	0.310177	-0.246205	0.0311067	2.47517e-15	cis
miR-134-5p	rs7147982	14:101046649	14	101046649	C	T	0.731753	0.252572	0.0317752	1.88478e-15	cis
miR-134-5p	rs1190867	14:101069135	14	101069135	G	T	0.316788	-0.246632	0.0313321	3.50272e-15	cis
miR-134-5p	rs59939092	14:101169076	14	101169076	C	T	0.892837	0.335736	0.0466098	5.8846e-13	cis
miR-134-5p	rs4243729	14:101066656	14	101066656	A	C	0.311439	-0.243144	0.0309109	3.66326e-15	cis
miR-134-5p	rs6575791	14:101029203	14	101029203	G	A	0.719841	0.24412	0.0319603	2.20233e-14	cis
miR-134-5p	rs7145337	14:101155536	14	101155536	C	T	0.312091	-0.263436	0.0315134	6.29789e-17	cis
miR-134-5p	rs72631671	14:101176928	14	101176928	C	T	0.889487	0.345579	0.0455637	3.33668e-14	cis
miR-134-5p	rs10145513	14:101168587	14	101168587	A	G	0.668173	0.274365	0.0299846	5.68373e-20	cis
miR-134-5p	rs12434496	14:101179222	14	101179222	A	G	0.18959	-0.337119	0.0367117	4.19727e-20	cis
miR-134-5p	rs12147008	14:101186175	14	101186175	C	T	0.223221	-0.274446	0.0342039	1.02493e-15	cis
miR-134-5p	rs4905999	14:101184139	14	101184139	A	G	0.181905	-0.342286	0.0373535	5.0278e-20	cis
miR-134-5p	rs1190862	14:101067773	14	101067773	T	G	0.309628	-0.244552	0.0309255	2.62069e-15	cis
miR-134-5p	rs72631672	14:101187027	14	101187027	C	T	0.881829	0.342201	0.0455051	5.4754e-14	cis
miR-134-5p	rs7141210	14:101182470	14	101182470	T	C	0.32902	-0.292636	0.0298754	1.18026e-22	cis
miR-134-5p	rs7149242	14:101159416	14	101159416	T	G	0.288371	-0.269873	0.0319744	3.16632e-17	cis
miR-134-5p	rs4905977	14:101061208	14	101061208	C	G	0.318473	-0.251304	0.0312623	9.0892e-16	cis
miR-134-5p	rs7493817	14:101038460	14	101038460	G	A	0.751723	0.27112	0.033102	2.6031e-16	cis
miR-134-5p	rs7155375	14:101188731	14	101188731	C	T	0.635995	0.219764	0.0293701	7.28917e-14	cis
miR-134-5p	rs12881545	14:101176212	14	101176212	G	C	0.370047	-0.295553	0.0308319	9.16085e-22	cis
miR-134-5p	rs2183632	14:101063388	14	101063388	C	T	0.319851	-0.249293	0.0312751	1.57427e-15	cis
miR-134-5p	rs12882815	14:101183142	14	101183142	C	G	0.331398	-0.292871	0.0299755	1.50927e-22	cis
miR-134-5p	rs1888581	14:101042715	14	101042715	A	C	0.735363	0.256011	0.0320029	1.24796e-15	cis
miR-134-5p	rs4905978	14:101061271	14	101061271	C	T	0.318452	-0.251273	0.0312617	9.15095e-16	cis
miR-134-5p	rs11846581	14:101017103	14	101017103	C	G	0.759077	0.254259	0.0347445	2.51744e-13	trans
miR-134-5p	rs59825373	14:101168084	14	101168084	G	T	0.89241	0.336414	0.0466213	5.35841e-13	cis
miR-134-5p	rs879060	14:101069845	14	101069845	A	G	0.310926	-0.246775	0.0311088	2.14535e-15	cis
miR-134-5p	rs873076	14:101070559	14	101070559	A	G	0.31196	-0.244754	0.0310429	3.16097e-15	cis
miR-134-5p	rs7142683	14:101158882	14	101158882	A	G	0.290748	-0.271186	0.0320636	2.72613e-17	cis
miR-134-5p	rs61993004	14:101030579	14	101030579	G	A	0.724196	0.242624	0.031867	2.6646e-14	cis
miR-134-5p	rs7143357	14:101054155	14	101054155	T	C	0.739636	0.27309	0.0323494	3.12253e-17	cis
miR-134-5p	rs12893790	14:101178804	14	101178804	C	G	0.190812	-0.338808	0.0367359	2.89424e-20	cis
miR-134-5p	rs11160594	14:101049906	14	101049906	C	T	0.741662	0.279929	0.0322943	4.39568e-18	cis
miR-134-5p	rs12588718	14:101149605	14	101149605	G	C	0.347269	-0.237139	0.0301931	4.02772e-15	cis
miR-134-5p	rs1555405	14:101176769	14	101176769	G	A	0.749075	0.256575	0.0323698	2.25638e-15	cis
miR-134-5p	rs60013592	14:101021558	14	101021558	C	T	0.755543	0.243074	0.0343412	1.46018e-12	cis
miR-134-5p	rs7140792	14:101172183	14	101172183	C	T	0.892517	0.337367	0.0464418	3.74953e-13	cis
miR-134-5p	rs61993005	14:101034190	14	101034190	G	A	0.726044	0.24414	0.0319639	2.20635e-14	cis
miR-134-5p	rs7492369	14:101020800	14	101020800	C	T	0.755698	0.241816	0.034313	1.82346e-12	trans
miR-134-5p	rs7155649	14:101181605	14	101181605	C	A	0.863608	0.287338	0.0425804	1.49755e-11	cis
miR-134-5p	rs4905994	14:101154072	14	101154072	T	C	0.329146	-0.245377	0.0311204	3.15182e-15	cis
miR-134-5p	rs7140556	14:101036458	14	101036458	C	A	0.723818	0.244488	0.031891	1.76971e-14	cis
miR-134-5p	rs11622192	14:101016190	14	101016190	G	A	0.759852	0.260738	0.0362887	6.71503e-13	trans
miR-134-5p	rs11620937	14:101151012	14	101151012	C	G	0.338205	-0.234945	0.0304594	1.22532e-14	cis
miR-134-5p	rs12881760	14:101176335	14	101176335	G	C	0.347791	-0.292283	0.0303997	6.9326e-22	cis
miR-134-5p	rs61307974	14:101177272	14	101177272	C	T	0.888723	0.3454	0.0456215	3.70363e-14	cis
miR-134-5p	rs60307965	14:101027448	14	101027448	C	T	0.725784	0.250613	0.0331183	3.81362e-14	cis
miR-134-5p	rs8021301	14:101166924	14	101166924	G	C	0.668324	0.274474	0.0300227	6.11959e-20	cis
miR-134-5p	rs28379186	14:101168073	14	101168073	G	T	0.836434	0.329184	0.0385556	1.36684e-17	cis
miR-134-5p	rs10144381	14:101173297	14	101173297	C	T	0.673446	0.288576	0.0301431	1.033e-21	cis
miR-134-5p	rs4905976	14:101060605	14	101060605	G	A	0.322862	-0.242592	0.0313286	9.67398e-15	cis
miR-134-5p	rs1467536	14:101061851	14	101061851	A	G	0.318958	-0.251761	0.0312141	7.28639e-16	cis
miR-134-5p	rs58702304	14:101167249	14	101167249	G	A	0.892706	0.3355	0.0466651	6.50141e-13	cis
miR-134-5p	rs11849489	14:101037762	14	101037762	C	G	0.733365	0.258552	0.0320799	7.65395e-16	cis
miR-134-5p	rs1190856	14:101065987	14	101065987	T	C	0.310244	-0.24783	0.0311354	1.72386e-15	cis
miR-134-5p	rs67625676	14:101173651	14	101173651	A	G	0.892632	0.33427	0.0463812	5.71915e-13	cis
miR-134-5p	rs9324022	14:101172443	14	101172443	T	C	0.763739	0.242341	0.0351254	5.22507e-12	cis
miR-134-5p	rs10148448	14:101026148	14	101026148	G	A	0.753241	0.244465	0.0341168	7.74874e-13	cis
miR-134-5p	rs12436130	14:101031036	14	101031036	C	T	0.725015	0.243856	0.0319638	2.36308e-14	cis
miR-134-5p	rs4905998	14:101181781	14	101181781	A	G	0.330615	-0.293519	0.0299496	1.1211e-22	cis
miR-134-5p	rs7141110	14:101172227	14	101172227	G	C	0.783235	0.248722	0.0358553	4.01037e-12	cis
miR-134-5p	rs11850952	14:101056280	14	101056280	G	T	0.743981	0.273933	0.0321528	1.59946e-17	cis
miR-134-5p	rs7142089	14:101172229	14	101172229	T	A	0.783402	0.253077	0.0358885	1.76658e-12	cis
miR-134-5p	rs6575794	14:101039724	14	101039724	C	T	0.734189	0.259623	0.0321236	6.37175e-16	cis
miR-134-5p	rs4900471	14:101162047	14	101162047	G	A	0.304173	-0.252565	0.0315875	1.28808e-15	cis
miR-134-5p	rs11847644	14:101023795	14	101023795	C	T	0.753952	0.2435	0.0342492	1.1633e-12	cis
miR-134-5p	rs1190857	14:101066354	14	101066354	G	T	0.310273	-0.247675	0.0311419	1.81902e-15	cis
miR-134-5p	rs2150518	14:101063229	14	101063229	C	T	0.318506	-0.251075	0.0313075	1.06061e-15	cis
miR-134-5p	rs1190850	14:101064184	14	101064184	A	G	0.314302	-0.251371	0.0313405	1.0521e-15	cis
miR-134-5p	rs1190852	14:101064905	14	101064905	A	G	0.310294	-0.24896	0.0311574	1.34496e-15	cis
miR-134-5p	rs10148392	14:101026299	14	101026299	A	G	0.750738	0.242861	0.0341339	1.11956e-12	cis
miR-134-5p	rs34700576	14:101173484	14	101173484	C	T	0.892725	0.334455	0.0464048	5.70603e-13	cis
miR-134-5p	rs9671394	14:101159674	14	101159674	C	T	0.284232	-0.276585	0.0324154	1.43207e-17	cis
miR-134-5p	rs12435171	14:101155220	14	101155220	G	A	0.312183	-0.263419	0.031521	6.43766e-17	cis
miR-134-5p	rs7145610	14:101049406	14	101049406	T	C	0.740391	0.280479	0.0323798	4.62946e-18	cis
miR-134-5p	rs873077	14:101070535	14	101070535	G	A	0.312104	-0.244647	0.0310485	3.28704e-15	cis
miR-134-5p	rs879058	14:101069901	14	101069901	G	T	0.311807	-0.246554	0.0311068	2.26216e-15	cis
miR-134-5p	rs8012970	14:101168491	14	101168491	T	C	0.347902	-0.265545	0.0305841	3.87307e-18	cis
miR-134-5p	rs10146962	14:101170540	14	101170540	T	C	0.658875	0.277317	0.0294846	5.17891e-21	cis
miR-136-5p	rs879059	14:101069954	14	101069954	T	A	0.31068	-0.287478	0.038046	4.15434e-14	cis
miR-136-5p	rs10144381	14:101173297	14	101173297	C	T	0.673446	0.405272	0.0365894	1.63653e-28	cis
miR-136-5p	rs1190872	14:101069704	14	101069704	A	G	0.310177	-0.287359	0.0380659	4.387e-14	cis
miR-136-5p	rs4905998	14:101181781	14	101181781	A	G	0.330615	-0.409918	0.0363546	1.73281e-29	cis
miR-136-5p	rs8012970	14:101168491	14	101168491	T	C	0.347902	-0.401518	0.0370323	2.16761e-27	cis
miR-136-5p	rs12147008	14:101186175	14	101186175	C	T	0.223221	-0.440243	0.0413517	1.81401e-26	cis
miR-136-5p	rs1190856	14:101065987	14	101065987	T	C	0.310244	-0.288629	0.0381039	3.59684e-14	cis
miR-136-5p	rs61993004	14:101030579	14	101030579	G	A	0.724196	0.286266	0.0389822	2.08068e-13	cis
miR-136-5p	rs879060	14:101069845	14	101069845	A	G	0.310926	-0.288222	0.0380681	3.69745e-14	cis
miR-136-5p	rs61993005	14:101034190	14	101034190	G	A	0.726044	0.287145	0.0391041	2.08701e-13	cis
miR-136-5p	rs8008285	14:101146514	14	101146514	T	C	0.842905	0.378923	0.0487067	7.27015e-15	cis
miR-136-5p	rs1190862	14:101067773	14	101067773	T	G	0.309628	-0.287579	0.0378367	2.94893e-14	cis
miR-136-5p	rs8021301	14:101166924	14	101166924	G	C	0.668324	0.400327	0.0363914	3.79605e-28	cis
miR-136-5p	rs7145337	14:101155536	14	101155536	C	T	0.312091	-0.387427	0.0382354	3.95695e-24	cis
miR-136-5p	rs60307965	14:101027448	14	101027448	C	T	0.725784	0.30762	0.0404715	2.94043e-14	cis
miR-136-5p	rs12435171	14:101155220	14	101155220	G	A	0.312183	-0.387461	0.0382446	4.01922e-24	cis
miR-136-5p	rs28379186	14:101168073	14	101168073	G	T	0.836434	0.456746	0.0468919	2.02748e-22	cis
miR-136-5p	rs6575791	14:101029203	14	101029203	G	A	0.719841	0.286851	0.0391006	2.19701e-13	cis
miR-136-5p	rs4905978	14:101061271	14	101061271	C	T	0.318452	-0.297683	0.0382414	7.00915e-15	cis
miR-136-5p	rs12588718	14:101149605	14	101149605	G	C	0.347269	-0.346497	0.0366749	3.46071e-21	cis
miR-136-5p	rs9671394	14:101159674	14	101159674	C	T	0.284232	-0.398989	0.0393545	3.73427e-24	cis
miR-136-5p	rs7493817	14:101038460	14	101038460	G	A	0.751723	0.297935	0.040576	2.09433e-13	cis
miR-136-5p	rs1190903	14:101096414	14	101096414	C	T	0.772566	0.29448	0.0423627	3.61694e-12	cis
miR-136-5p	rs10145513	14:101168587	14	101168587	A	G	0.668173	0.399046	0.0363504	4.89005e-28	cis
miR-136-5p	rs7140792	14:101172183	14	101172183	C	T	0.892517	0.447037	0.0566382	2.95377e-15	cis
miR-136-5p	rs11620937	14:101151012	14	101151012	C	G	0.338205	-0.339201	0.0370239	5.11007e-20	cis
miR-136-5p	rs12590932	14:101163054	14	101163054	A	T	0.893648	0.419636	0.0584997	7.3209e-13	cis
miR-136-5p	rs1190850	14:101064184	14	101064184	A	G	0.314302	-0.292412	0.0383568	2.46958e-14	cis
miR-136-5p	rs7142089	14:101172229	14	101172229	T	A	0.783402	0.330803	0.0437893	4.20724e-14	cis
miR-136-5p	rs7147982	14:101046649	14	101046649	C	T	0.731753	0.279442	0.0389367	7.13473e-13	cis
miR-136-5p	rs59939092	14:101169076	14	101169076	C	T	0.892837	0.451045	0.0568227	2.05867e-15	cis
miR-136-5p	rs1190909	14:101101222	14	101101222	G	A	0.775531	0.292421	0.0428588	8.9224e-12	cis
miR-136-5p	rs7154024	14:101031710	14	101031710	G	T	0.725015	0.287134	0.0390673	1.98599e-13	cis
miR-136-5p	rs4243729	14:101066656	14	101066656	A	C	0.311439	-0.285918	0.0378184	4.02184e-14	cis
miR-136-5p	rs12434496	14:101179222	14	101179222	A	G	0.18959	-0.494684	0.0444807	9.88067e-29	cis
miR-136-5p	rs7145610	14:101049406	14	101049406	T	C	0.740391	0.310149	0.0396977	5.59444e-15	cis
miR-136-5p	rs59100189	14:101184901	14	101184901	G	A	0.836013	0.39762	0.0482353	1.67461e-16	cis
miR-136-5p	rs7141210	14:101182470	14	101182470	T	C	0.32902	-0.408681	0.0362648	1.85896e-29	cis
miR-136-5p	rs1190852	14:101064905	14	101064905	A	G	0.310294	-0.289756	0.0381318	2.98863e-14	cis
miR-136-5p	rs911330	14:101099721	14	101099721	T	C	0.774615	0.294165	0.042501	4.47299e-12	cis
miR-136-5p	rs1190867	14:101069135	14	101069135	G	T	0.316788	-0.285743	0.0383485	9.24719e-14	cis
miR-136-5p	rs4900471	14:101162047	14	101162047	G	A	0.304173	-0.378616	0.0383168	5.0226e-23	cis
miR-136-5p	rs12433699	14:101035546	14	101035546	C	G	0.723403	0.285505	0.038844	1.98153e-13	cis
miR-136-5p	rs17099614	14:101167632	14	101167632	C	G	0.668809	0.40362	0.0363864	1.3623e-28	cis
miR-136-5p	rs4905999	14:101184139	14	101184139	A	G	0.181905	-0.479304	0.0453748	4.41198e-26	cis
miR-136-5p	rs73358778	14:101159975	14	101159975	C	T	0.891417	0.411586	0.0580761	1.37039e-12	cis
miR-136-5p	rs12893790	14:101178804	14	101178804	C	G	0.190812	-0.494091	0.0445225	1.289e-28	cis
miR-136-5p	rs12897601	14:101182284	14	101182284	C	T	0.190452	-0.495602	0.0442312	3.86134e-29	cis
miR-136-5p	rs7149242	14:101159416	14	101159416	T	G	0.288371	-0.392035	0.0388121	5.47684e-24	cis
miR-136-5p	rs8020868	14:101166944	14	101166944	A	G	0.668343	0.400258	0.0363885	3.83937e-28	cis
miR-136-5p	rs2183632	14:101063388	14	101063388	C	T	0.319851	-0.294206	0.0382613	1.47834e-14	cis
miR-136-5p	rs59825373	14:101168084	14	101168084	G	T	0.89241	0.452013	0.056836	1.82137e-15	cis
miR-136-5p	rs67022228	14:101191007	14	101191007	A	T	0.731016	0.273571	0.0406424	1.68319e-11	cis
miR-136-5p	rs7142683	14:101158882	14	101158882	A	G	0.290748	-0.392753	0.0389248	6.11417e-24	cis
miR-136-5p	rs11850952	14:101056280	14	101056280	G	T	0.743981	0.300419	0.0394242	2.53358e-14	cis
miR-136-5p	rs6575794	14:101039724	14	101039724	C	T	0.734189	0.286049	0.0393712	3.71797e-13	cis
miR-136-5p	rs61307974	14:101177272	14	101177272	C	T	0.888723	0.456524	0.0556319	2.28399e-16	cis
miR-136-5p	rs7143357	14:101054155	14	101054155	T	C	0.739636	0.300872	0.039658	3.28249e-14	cis
miR-136-5p	rs879058	14:101069901	14	101069901	G	T	0.311807	-0.288175	0.0380648	3.71366e-14	cis
miR-136-5p	rs4905976	14:101060605	14	101060605	G	A	0.322862	-0.289071	0.038315	4.53721e-14	cis
miR-136-5p	rs4905994	14:101154072	14	101154072	T	C	0.329146	-0.360298	0.0377917	1.5166e-21	cis
miR-136-5p	rs873077	14:101070535	14	101070535	G	A	0.312104	-0.28533	0.0379951	5.92861e-14	cis
miR-136-5p	rs10146962	14:101170540	14	101170540	T	C	0.658875	0.39858	0.0357523	7.29344e-29	cis
miR-136-5p	rs72631672	14:101187027	14	101187027	C	T	0.881829	0.457921	0.0554704	1.51603e-16	cis
miR-136-5p	rs59228823	14:101185187	14	101185187	G	C	0.745519	0.327292	0.0403709	5.18284e-16	cis
miR-136-5p	rs9324022	14:101172443	14	101172443	T	C	0.763739	0.358128	0.0427107	5.07363e-17	cis
miR-136-5p	rs1467536	14:101061851	14	101061851	A	G	0.318958	-0.300862	0.038174	3.2387e-15	cis
miR-136-5p	rs12436130	14:101031036	14	101031036	C	T	0.725015	0.287507	0.0391015	1.94019e-13	cis
miR-136-5p	rs1190904	14:101096606	14	101096606	A	G	0.772596	0.294548	0.042359	3.56042e-12	cis
miR-136-5p	rs1190857	14:101066354	14	101066354	G	T	0.310273	-0.288524	0.0381115	3.71684e-14	cis
miR-136-5p	rs1888581	14:101042715	14	101042715	A	C	0.735363	0.283234	0.0392171	5.11478e-13	cis
miR-136-5p	rs34700576	14:101173484	14	101173484	C	T	0.892725	0.449012	0.0565738	2.07557e-15	cis
miR-136-5p	rs7155649	14:101181605	14	101181605	C	A	0.863608	0.457293	0.0516586	8.57947e-19	cis
miR-136-5p	rs67625676	14:101173651	14	101173651	A	G	0.892632	0.448685	0.0565454	2.10555e-15	cis
miR-136-5p	rs12881760	14:101176335	14	101176335	G	C	0.347791	-0.416935	0.0368653	1.17509e-29	cis
miR-136-5p	rs10139403	14:101194561	14	101194561	A	G	0.323897	-0.311122	0.0378562	2.06052e-16	cis
miR-136-5p	rs1190907	14:101099364	14	101099364	A	G	0.772847	0.290916	0.0422967	6.07033e-12	cis
miR-136-5p	rs72631671	14:101176928	14	101176928	C	T	0.889487	0.453054	0.055575	3.57594e-16	cis
miR-136-5p	rs57712692	14:101161301	14	101161301	G	A	0.894439	0.417877	0.0585315	9.3781e-13	cis
miR-136-5p	rs12882815	14:101183142	14	101183142	C	G	0.331398	-0.409771	0.0363836	2.0091e-29	cis
miR-136-5p	rs58702304	14:101167249	14	101167249	G	A	0.892706	0.450591	0.0568912	2.37081e-15	cis
miR-136-5p	rs7140556	14:101036458	14	101036458	C	A	0.723818	0.288841	0.0390108	1.32033e-13	cis
miR-136-5p	rs2150518	14:101063229	14	101063229	C	T	0.318506	-0.295831	0.038303	1.13227e-14	cis
miR-136-5p	rs72698727	14:101189019	14	101189019	C	T	0.82572	0.382143	0.0454457	4.14281e-17	cis
miR-136-5p	rs11849489	14:101037762	14	101037762	C	G	0.733365	0.287472	0.0393082	2.60671e-13	cis
miR-136-5p	rs1190906	14:101099142	14	101099142	T	C	0.772138	0.288893	0.0422344	7.9061e-12	cis
miR-136-5p	rs7141110	14:101172227	14	101172227	G	C	0.783235	0.326991	0.0437447	7.72156e-14	cis
miR-136-5p	rs4905977	14:101061208	14	101061208	C	G	0.318473	-0.297734	0.0382421	6.94403e-15	cis
miR-136-5p	rs11160594	14:101049906	14	101049906	C	T	0.741662	0.308914	0.0395953	6.10286e-15	cis
miR-136-5p	rs873076	14:101070559	14	101070559	A	G	0.31196	-0.285389	0.0379884	5.79969e-14	cis
miR-136-5p	rs7155375	14:101188731	14	101188731	C	T	0.635995	0.320559	0.0356979	2.7132e-19	cis
miR-136-5p	rs12881545	14:101176212	14	101176212	G	C	0.370047	-0.42112	0.0373937	2.0262e-29	cis
miR-136-5p	rs12147845	14:101144596	14	101144596	C	T	0.870989	0.380494	0.05243	3.9521e-13	cis
miR-136-5p	rs12588120	14:101162850	14	101162850	T	C	0.893709	0.419317	0.0584959	7.5931e-13	cis
miR-136-5p	rs17577580	14:101189205	14	101189205	C	T	0.827094	0.384046	0.045714	4.42476e-17	cis
miR-136-5p	rs1555405	14:101176769	14	101176769	G	A	0.749075	0.322463	0.0395284	3.41292e-16	cis
miR-139-5p	rs475419	9:136148231	9	136148231	T	C	0.454203	-0.0989635	0.0115342	9.48627e-18	trans
miR-139-5p	rs633862	9:136155444	9	136155444	T	C	0.460592	-0.0977902	0.0115535	2.58099e-17	trans
miR-139-5p	rs8176690	9:136138317	9	136138317	A	G	0.601023	0.0875635	0.0114655	2.22135e-14	trans
miR-139-5p	rs8176682	9:136139297	9	136139297	C	T	0.619011	0.0896847	0.0115612	8.6718e-15	trans
miR-139-5p	rs8176686	9:136138776	9	136138776	T	C	0.595889	0.0883171	0.0119367	1.37449e-13	trans
miR-139-5p	rs687621	9:136137065	9	136137065	A	G	0.663896	-0.158323	0.0115946	1.88787e-42	trans
miR-139-5p	rs576125	9:136144309	9	136144309	G	A	0.688677	-0.163488	0.0124585	2.44632e-39	trans
miR-139-5p	rs7873635	9:136132012	9	136132012	T	C	0.381256	-0.0889605	0.0117278	3.31284e-14	trans
miR-139-5p	rs495203	9:136145240	9	136145240	C	T	0.663279	-0.157265	0.0116097	8.37235e-42	trans
miR-139-5p	rs660340	9:136147553	9	136147553	A	G	0.454082	-0.0990205	0.01154	9.43678e-18	trans
miR-139-5p	rs9411378	9:136145425	9	136145425	C	A	0.753652	-0.151397	0.0136209	1.05987e-28	trans
miR-139-5p	rs11244061	9:136153981	9	136153981	C	T	0.886198	-0.179714	0.0184219	1.74869e-22	trans
miR-139-5p	rs473533	9:136148035	9	136148035	T	C	0.453861	-0.0990733	0.0115414	9.14915e-18	trans
miR-139-5p	rs657152	9:136139265	9	136139265	C	A	0.645336	-0.151871	0.0113821	1.30031e-40	trans
miR-139-5p	rs532436	9:136149830	9	136149830	G	A	0.8067	-0.176906	0.0139435	6.95215e-37	trans
miR-139-5p	rs687289	9:136137106	9	136137106	G	A	0.668579	-0.161876	0.0117374	2.86837e-43	trans
miR-139-5p	rs676457	9:136146227	9	136146227	A	T	0.664166	-0.15736	0.0116043	6.86729e-42	trans
miR-139-5p	rs630510	9:136149581	9	136149581	A	G	0.494403	-0.108133	0.011448	3.53502e-21	trans
miR-139-5p	rs7046674	9:136147012	9	136147012	C	T	0.619013	0.0911544	0.0115823	3.54288e-15	trans
miR-139-5p	rs676996	9:136146077	9	136146077	T	G	0.667516	-0.157346	0.0117081	3.57085e-41	trans
miR-139-5p	rs492488	9:136144960	9	136144960	G	A	0.663579	-0.157308	0.0116118	8.23015e-42	trans
miR-139-5p	rs647800	9:136148000	9	136148000	A	G	0.435519	-0.0992015	0.0114954	6.15459e-18	trans
miR-139-5p	rs8176691	9:136138229	9	136138229	C	T	0.619637	0.0901282	0.0115623	6.44188e-15	trans
miR-139-5p	rs579459	9:136154168	9	136154168	T	C	0.787293	-0.164993	0.0134544	1.42858e-34	trans
miR-139-5p	rs613534	9:136143120	9	136143120	A	G	0.653693	-0.153841	0.0115948	3.54298e-40	trans
miR-139-5p	rs582094	9:136145484	9	136145484	A	T	0.663709	-0.157205	0.0115999	7.69038e-42	trans
miR-139-5p	rs659104	9:136147823	9	136147823	T	G	0.454107	-0.0989198	0.0115342	9.8023e-18	trans
miR-139-5p	rs677355	9:136146046	9	136146046	G	A	0.670198	-0.157852	0.0118137	1.01062e-40	trans
miR-139-5p	rs8176663	9:136144427	9	136144427	T	C	0.663959	-0.157215	0.0116026	7.92498e-42	trans
miR-139-5p	rs140114497	9:136144308	9	136144308	T	C	0.690247	-0.162825	0.0125112	1.0145e-38	trans
miR-139-5p	rs582118	9:136145471	9	136145471	A	G	0.663872	-0.157298	0.0116047	7.43836e-42	trans
miR-139-5p	rs544873	9:136143212	9	136143212	G	A	0.645742	-0.152029	0.0113958	1.34087e-40	trans
miR-139-5p	rs649129	9:136154304	9	136154304	C	T	0.787432	-0.165163	0.0134623	1.33687e-34	trans
miR-139-5p	rs643434	9:136142355	9	136142355	G	A	0.645392	-0.151972	0.0113903	1.31382e-40	trans
miR-139-5p	rs550057	9:136146597	9	136146597	C	T	0.734085	-0.147772	0.0125541	5.52152e-32	trans
miR-139-5p	rs505922	9:136149229	9	136149229	T	C	0.665748	-0.159541	0.0115785	3.40769e-43	trans
miR-139-5p	rs8176649	9:136147295	9	136147295	G	A	0.618669	0.0907814	0.0115646	4.16327e-15	trans
miR-139-5p	rs491626	9:136144873	9	136144873	C	T	0.664173	-0.157582	0.0116327	8.31565e-42	trans
miR-139-5p	rs2073828	9:136137140	9	136137140	G	A	0.601379	0.0880309	0.0114693	1.6495e-14	trans
miR-139-5p	rs612169	9:136143442	9	136143442	A	G	0.66434	-0.157438	0.0116183	7.83477e-42	trans
miR-139-5p	rs630014	9:136149722	9	136149722	A	G	0.494254	-0.107994	0.0114403	3.73655e-21	trans
miR-139-5p	rs476410	9:136148368	9	136148368	G	C	0.45414	-0.0989092	0.0115339	9.86559e-18	trans
miR-139-5p	rs493246	9:136144994	9	136144994	G	A	0.663234	-0.15741	0.011618	8.05647e-42	trans
miR-139-5p	rs514659	9:136142203	9	136142203	A	C	0.663927	-0.157175	0.0116028	8.33255e-42	trans
miR-139-5p	rs500499	9:136148648	9	136148648	C	G	0.465433	-0.0968981	0.0117042	1.24333e-16	trans
miR-139-5p	rs644234	9:136142217	9	136142217	T	G	0.645381	-0.151953	0.0113816	1.17244e-40	trans
miR-139-5p	rs545971	9:136143372	9	136143372	C	T	0.663766	-0.157102	0.0115979	8.39555e-42	trans
miR-139-5p	rs4962040	9:136133531	9	136133531	A	G	0.619057	0.0899679	0.0115731	7.61087e-15	trans
miR-139-5p	rs554833	9:136147160	9	136147160	C	T	0.664057	-0.157337	0.0115965	6.23597e-42	trans
miR-139-5p	rs543040	9:136143000	9	136143000	A	T	0.669196	-0.159045	0.011822	2.94273e-41	trans
miR-139-5p	rs494242	9:136145118	9	136145118	C	T	0.644977	-0.152252	0.0114007	1.11379e-40	trans
miR-139-5p	rs559723	9:136150484	9	136150484	A	G	0.508431	-0.105937	0.0117126	1.50042e-19	trans
miR-139-5p	rs543968	9:136143121	9	136143121	T	C	0.653829	-0.153713	0.0115968	4.23102e-40	trans
miR-139-5p	rs527210	9:136146431	9	136146431	C	T	0.668712	-0.156834	0.0117512	1.24664e-40	trans
miR-139-5p	rs500498	9:136148647	9	136148647	C	T	0.464233	-0.0964545	0.0116887	1.55843e-16	trans
miR-139-5p	rs7036642	9:136144626	9	136144626	G	A	0.618956	0.0905717	0.0115751	5.08819e-15	trans
miR-139-5p	rs597988	9:136144284	9	136144284	T	A	0.686751	-0.163816	0.0123678	4.80039e-40	trans
miR-139-5p	rs8176702	9:136136146	9	136136146	G	A	0.619699	0.0902014	0.011565	6.21398e-15	trans
miR-139-5p	rs2519093	9:136141870	9	136141870	C	T	0.809892	-0.179103	0.0141916	1.62948e-36	trans
miR-139-5p	rs7857390	9:136128546	9	136128546	A	G	0.377967	-0.088963	0.0120366	1.45674e-13	trans
miR-139-5p	rs2073827	9:136137133	9	136137133	G	C	0.601379	0.0880313	0.0114693	1.64931e-14	trans
miR-139-5p	rs495828	9:136154867	9	136154867	G	T	0.787276	-0.164962	0.0134536	1.45699e-34	trans
miR-139-5p	rs674302	9:136146664	9	136146664	T	A	0.663989	-0.157335	0.0115945	6.05176e-42	trans
miR-139-5p	rs635634	9:136155000	9	136155000	C	T	0.80599	-0.175696	0.0139094	1.41687e-36	trans
miR-139-5p	rs8176668	9:136144059	9	136144059	A	T	0.618711	0.0904853	0.0115824	5.61399e-15	trans
miR-139-5p	rs645982	9:136148409	9	136148409	A	G	0.454123	-0.098909	0.0115332	9.81988e-18	trans
miR-139-5p	rs8176715	9:136133148	9	136133148	T	C	0.418056	-0.0848179	0.0117652	5.62751e-13	trans
miR-139-5p	rs581107	9:136147702	9	136147702	C	T	0.452595	-0.0992113	0.0115735	1.01447e-17	trans
miR-139-5p	rs2073826	9:136136963	9	136136963	G	T	0.60107	0.0879029	0.0114634	1.74547e-14	trans
miR-139-5p	rs529565	9:136149500	9	136149500	T	C	0.665911	-0.159786	0.0115848	2.81882e-43	trans
miR-139-5p	rs597974	9:136144297	9	136144297	A	G	0.687926	-0.163952	0.0124241	9.22499e-40	trans
miR-139-5p	rs116552240	9:136149098	9	136149098	T	A	0.653718	-0.15545	0.0115706	3.77361e-41	trans
miR-139-5p	rs600038	9:136151806	9	136151806	T	C	0.787872	-0.166058	0.0134861	7.68292e-35	trans
miR-139-5p	rs507666	9:136149399	9	136149399	G	A	0.806573	-0.176718	0.0139345	7.43287e-37	trans
miR-139-5p	rs2769071	9:136145974	9	136145974	A	G	0.663116	-0.157213	0.0116255	1.14322e-41	trans
miR-139-5p	rs11789139	9:136185324	9	136185324	C	G	0.833223	-0.107807	0.0158865	1.1523e-11	trans
miR-139-5p	rs651007	9:136153875	9	136153875	C	T	0.787179	-0.16536	0.0134549	1.0257e-34	trans
miR-139-5p	rs8176681	9:136139754	9	136139754	T	C	0.600667	0.0877297	0.0114764	2.0996e-14	trans
miR-139-5p	rs616154	9:136150466	9	136150466	C	T	0.501246	-0.106454	0.0115947	4.2621e-20	trans
miR-142-5p	rs61977434	14:21430994	14	21430994	G	A	0.76048	-0.154956	0.0186708	1.04639e-16	trans
miR-142-5p	rs61977433	14:21430843	14	21430843	G	A	0.760478	-0.154968	0.0186705	1.03965e-16	trans
miR-142-5p	rs10148479	14:21430269	14	21430269	C	A	0.760451	-0.155063	0.0186686	9.89336e-17	trans
miR-142-5p	rs4982384	14:21432436	14	21432436	G	A	0.308874	0.117524	0.0175805	2.31065e-11	trans
miR-142-5p	rs12897488	14:21431295	14	21431295	C	T	0.766905	-0.151896	0.0188316	7.26334e-16	trans
miR-142-5p	rs2771329	14:21435450	14	21435450	T	A	0.641889	-0.124078	0.0166921	1.05921e-13	trans
miR-142-5p	rs12882300	14:21431349	14	21431349	T	A	0.766982	-0.151583	0.0188277	8.2103e-16	trans
miR-142-5p	rs10142695	14:21438108	14	21438108	T	G	0.398066	0.122952	0.0167892	2.41959e-13	trans
miR-142-5p	rs12882281	14:21431304	14	21431304	T	C	0.761865	-0.155552	0.0186841	8.40744e-17	trans
miR-142-5p	rs2771327	14:21434371	14	21434371	C	T	0.643182	-0.125337	0.0167113	6.37416e-14	trans
miR-142-5p	rs6571588	14:21438849	14	21438849	G	A	0.424306	0.117914	0.0166979	1.64578e-12	trans
miR-142-5p	rs12897651	14:21431382	14	21431382	C	T	0.760157	-0.155141	0.0186769	9.84869e-17	trans
miR-142-5p	rs12897672	14:21431413	14	21431413	C	T	0.760166	-0.155136	0.0186767	9.86413e-17	trans
miR-142-5p	rs2783794	14:21435750	14	21435750	T	C	0.641653	-0.12396	0.0166803	1.07377e-13	trans
miR-142-5p	rs67049014	14:21431105	14	21431105	G	A	0.761822	-0.155702	0.0186847	7.87525e-17	trans
miR-142-5p	rs3790067	14:21421088	14	21421088	C	T	0.767067	-0.152923	0.0188226	4.49372e-16	trans
miR-143-3p	rs4734875	8:106554737	8	106554737	T	C	0.78521	-0.135888	0.0200109	1.11614e-11	trans
miR-143-3p	rs28539851	8:106546724	8	106546724	C	G	0.78472	-0.136686	0.0200192	8.62648e-12	trans
miR-143-3p	rs72673731	8:106536267	8	106536267	C	T	0.788389	-0.136542	0.0201066	1.11441e-11	trans
miR-143-3p	rs16873346	8:106549481	8	106549481	G	C	0.785426	-0.135442	0.020034	1.37426e-11	trans
miR-154-5p	rs10146962	14:101170540	14	101170540	T	C	0.658875	0.196312	0.0293052	2.10029e-11	cis
miR-193a-3p	rs687289	9:136137106	9	136137106	G	A	0.668579	-0.0939545	0.0138936	1.35698e-11	trans
miR-195-5p	rs527210	9:136146431	9	136146431	C	T	0.668712	-0.112996	0.0135776	8.63151e-17	trans
miR-195-5p	rs550057	9:136146597	9	136146597	C	T	0.734085	-0.110502	0.0144163	1.78767e-14	trans
miR-195-5p	rs613534	9:136143120	9	136143120	A	G	0.653693	-0.112816	0.0133856	3.51159e-17	trans
miR-195-5p	rs597988	9:136144284	9	136144284	T	A	0.686751	-0.1192	0.0142805	6.99928e-17	trans
miR-195-5p	rs495203	9:136145240	9	136145240	C	T	0.663279	-0.113756	0.0134218	2.3405e-17	trans
miR-195-5p	rs544873	9:136143212	9	136143212	G	A	0.645742	-0.110244	0.013164	5.53772e-17	trans
miR-195-5p	rs676457	9:136146227	9	136146227	A	T	0.664166	-0.113865	0.013416	2.11574e-17	trans
miR-195-5p	rs495828	9:136154867	9	136154867	G	T	0.787276	-0.131876	0.0154395	1.32542e-17	trans
miR-195-5p	rs492488	9:136144960	9	136144960	G	A	0.663579	-0.113656	0.0134248	2.53657e-17	trans
miR-195-5p	rs579459	9:136154168	9	136154168	T	C	0.787293	-0.131885	0.0154405	1.32494e-17	trans
miR-195-5p	rs687621	9:136137065	9	136137065	A	G	0.663896	-0.11416	0.0134109	1.70212e-17	trans
miR-195-5p	rs657152	9:136139265	9	136139265	C	A	0.645336	-0.110111	0.0131483	5.54246e-17	trans
miR-195-5p	rs507666	9:136149399	9	136149399	G	A	0.806573	-0.139034	0.016019	3.98276e-18	trans
miR-195-5p	rs494242	9:136145118	9	136145118	C	T	0.644977	-0.110618	0.0131695	4.48065e-17	trans
miR-195-5p	rs643434	9:136142355	9	136142355	G	A	0.645392	-0.110314	0.0131572	5.10374e-17	trans
miR-195-5p	rs543040	9:136143000	9	136143000	A	T	0.669196	-0.115636	0.0136604	2.56022e-17	trans
miR-195-5p	rs116552240	9:136149098	9	136149098	T	A	0.653718	-0.112979	0.0133693	2.89663e-17	trans
miR-195-5p	rs491626	9:136144873	9	136144873	C	T	0.664173	-0.113996	0.0134483	2.31839e-17	trans
miR-195-5p	rs9411378	9:136145425	9	136145425	C	A	0.753652	-0.112306	0.015615	6.37814e-13	trans
miR-195-5p	rs677355	9:136146046	9	136146046	G	A	0.670198	-0.114344	0.0136482	5.3828e-17	trans
miR-195-5p	rs140114497	9:136144308	9	136144308	T	C	0.690247	-0.118384	0.0144352	2.38288e-16	trans
miR-195-5p	rs600038	9:136151806	9	136151806	T	C	0.787872	-0.131737	0.015483	1.76226e-17	trans
miR-195-5p	rs676996	9:136146077	9	136146077	T	G	0.667516	-0.114229	0.0135289	3.08341e-17	trans
miR-195-5p	rs582094	9:136145484	9	136145484	A	T	0.663709	-0.113779	0.0134105	2.16991e-17	trans
miR-195-5p	rs582118	9:136145471	9	136145471	A	G	0.663872	-0.11383	0.0134162	2.16565e-17	trans
miR-195-5p	rs543968	9:136143121	9	136143121	T	C	0.653829	-0.112764	0.0133871	3.66064e-17	trans
miR-195-5p	rs644234	9:136142217	9	136142217	T	G	0.645381	-0.110264	0.0131477	5.00551e-17	trans
miR-195-5p	rs687289	9:136137106	9	136137106	G	A	0.668579	-0.116352	0.0135841	1.07771e-17	trans
miR-195-5p	rs635634	9:136155000	9	136155000	C	T	0.80599	-0.139632	0.0159823	2.40097e-18	trans
miR-195-5p	rs493246	9:136144994	9	136144994	G	A	0.663234	-0.11379	0.0134318	2.41869e-17	trans
miR-195-5p	rs2769071	9:136145974	9	136145974	A	G	0.663116	-0.113399	0.0134402	3.24654e-17	trans
miR-195-5p	rs651007	9:136153875	9	136153875	C	T	0.787179	-0.132286	0.0154418	1.06428e-17	trans
miR-195-5p	rs532436	9:136149830	9	136149830	G	A	0.8067	-0.13917	0.0160297	3.88805e-18	trans
miR-195-5p	rs545971	9:136143372	9	136143372	C	T	0.663766	-0.113518	0.0134086	2.53839e-17	trans
miR-195-5p	rs554833	9:136147160	9	136147160	C	T	0.664057	-0.113794	0.0134076	2.11499e-17	trans
miR-195-5p	rs529565	9:136149500	9	136149500	T	C	0.665911	-0.116479	0.0134011	3.56868e-18	trans
miR-195-5p	rs612169	9:136143442	9	136143442	A	G	0.66434	-0.113707	0.0134326	2.56163e-17	trans
miR-195-5p	rs514659	9:136142203	9	136142203	A	C	0.663927	-0.113505	0.0134145	2.64201e-17	trans
miR-195-5p	rs8176663	9:136144427	9	136144427	T	C	0.663959	-0.113603	0.0134142	2.47789e-17	trans
miR-195-5p	rs674302	9:136146664	9	136146664	T	A	0.663989	-0.113981	0.0134046	1.84617e-17	trans
miR-195-5p	rs576125	9:136144309	9	136144309	G	A	0.688677	-0.118545	0.0143809	1.67637e-16	trans
miR-195-5p	rs597974	9:136144297	9	136144297	A	G	0.687926	-0.119137	0.0143438	9.91581e-17	trans
miR-195-5p	rs505922	9:136149229	9	136149229	T	C	0.665748	-0.116213	0.0133935	4.06951e-18	trans
miR-195-5p	rs649129	9:136154304	9	136154304	C	T	0.787432	-0.132013	0.0154499	1.29043e-17	trans
miR-195-5p	rs2519093	9:136141870	9	136141870	C	T	0.809892	-0.140415	0.0163136	7.48758e-18	trans
miR-23b-3p	rs544873	9:136143212	9	136143212	G	A	0.645742	-0.0751348	0.0112252	2.18067e-11	trans
miR-23b-3p	rs643434	9:136142355	9	136142355	G	A	0.645392	-0.0751767	0.0112196	2.07769e-11	trans
miR-23b-3p	rs644234	9:136142217	9	136142217	T	G	0.645381	-0.0749828	0.011212	2.26686e-11	trans
miR-23b-3p	rs494242	9:136145118	9	136145118	C	T	0.644977	-0.0753991	0.0112302	1.89452e-11	trans
miR-23b-3p	rs116552240	9:136149098	9	136149098	T	A	0.653718	-0.0786097	0.0113964	5.28201e-12	trans
miR-23b-3p	rs657152	9:136139265	9	136139265	C	A	0.645336	-0.0749753	0.0112121	2.27746e-11	trans
miR-26b-5p	rs61977433	14:21430843	14	21430843	G	A	0.760478	-0.126193	0.0182486	4.6702e-12	trans
miR-26b-5p	rs12897488	14:21431295	14	21431295	C	T	0.766905	-0.12488	0.0183975	1.13771e-11	trans
miR-26b-5p	rs10148479	14:21430269	14	21430269	C	A	0.760451	-0.126279	0.0182468	4.49724e-12	trans
miR-26b-5p	rs12897672	14:21431413	14	21431413	C	T	0.760166	-0.126228	0.018255	4.68936e-12	trans
miR-26b-5p	rs61977434	14:21430994	14	21430994	G	A	0.76048	-0.126179	0.0182488	4.69925e-12	trans
miR-26b-5p	rs12882300	14:21431349	14	21431349	T	A	0.766982	-0.124524	0.0183937	1.2884e-11	trans
miR-26b-5p	rs3790067	14:21421088	14	21421088	C	T	0.767067	-0.12533	0.018391	9.44216e-12	trans
miR-26b-5p	rs67049014	14:21431105	14	21431105	G	A	0.761822	-0.126757	0.0182633	3.90605e-12	trans
miR-26b-5p	rs12882281	14:21431304	14	21431304	T	C	0.761865	-0.12658	0.0182626	4.1769e-12	trans
miR-26b-5p	rs12897651	14:21431382	14	21431382	C	T	0.760157	-0.126234	0.0182552	4.67976e-12	trans
miR-27b-3p	rs116552240	9:136149098	9	136149098	T	A	0.653718	-0.100326	0.0128715	6.46923e-15	trans
miR-27b-3p	rs493246	9:136144994	9	136144994	G	A	0.663234	-0.0955923	0.0129509	1.5698e-13	trans
miR-27b-3p	rs140114497	9:136144308	9	136144308	T	C	0.690247	-0.0964888	0.0139248	4.22922e-12	trans
miR-27b-3p	rs600038	9:136151806	9	136151806	T	C	0.787872	-0.109318	0.0149338	2.47701e-13	trans
miR-27b-3p	rs2519093	9:136141870	9	136141870	C	T	0.809892	-0.107257	0.0157669	1.02711e-11	trans
miR-27b-3p	rs613534	9:136143120	9	136143120	A	G	0.653693	-0.099485	0.0128896	1.1793e-14	trans
miR-27b-3p	rs651007	9:136153875	9	136153875	C	T	0.787179	-0.109428	0.0148961	2.04103e-13	trans
miR-27b-3p	rs576125	9:136144309	9	136144309	G	A	0.688677	-0.0969737	0.0138718	2.73508e-12	trans
miR-27b-3p	rs494242	9:136145118	9	136145118	C	T	0.644977	-0.0986998	0.0126771	6.93388e-15	trans
miR-27b-3p	rs687289	9:136137106	9	136137106	G	A	0.668579	-0.0979272	0.0130983	7.6431e-14	trans
miR-27b-3p	rs514659	9:136142203	9	136142203	A	C	0.663927	-0.0954098	0.012934	1.62286e-13	trans
miR-27b-3p	rs554833	9:136147160	9	136147160	C	T	0.664057	-0.0954428	0.0129283	1.5541e-13	trans
miR-27b-3p	rs582094	9:136145484	9	136145484	A	T	0.663709	-0.0955218	0.0129308	1.50009e-13	trans
miR-27b-3p	rs687621	9:136137065	9	136137065	A	G	0.663896	-0.0962254	0.0129302	9.92309e-14	trans
miR-27b-3p	rs676457	9:136146227	9	136146227	A	T	0.664166	-0.0955737	0.0129363	1.49001e-13	trans
miR-27b-3p	rs657152	9:136139265	9	136139265	C	A	0.645336	-0.0982445	0.0126566	8.33753e-15	trans
miR-27b-3p	rs612169	9:136143442	9	136143442	A	G	0.66434	-0.0954811	0.0129518	1.68062e-13	trans
miR-27b-3p	rs597974	9:136144297	9	136144297	A	G	0.687926	-0.0972739	0.0138375	2.0696e-12	trans
miR-27b-3p	rs579459	9:136154168	9	136154168	T	C	0.787293	-0.109166	0.0148943	2.3123e-13	trans
miR-27b-3p	rs529565	9:136149500	9	136149500	T	C	0.665911	-0.0980745	0.0129232	3.22295e-14	trans
miR-27b-3p	rs532436	9:136149830	9	136149830	G	A	0.8067	-0.106688	0.015493	5.73048e-12	trans
miR-27b-3p	rs8176663	9:136144427	9	136144427	T	C	0.663959	-0.0954644	0.0129339	1.57151e-13	trans
miR-27b-3p	rs543968	9:136143121	9	136143121	T	C	0.653829	-0.0993646	0.0128913	1.27905e-14	trans
miR-27b-3p	rs543040	9:136143000	9	136143000	A	T	0.669196	-0.0965175	0.0131735	2.35957e-13	trans
miR-27b-3p	rs492488	9:136144960	9	136144960	G	A	0.663579	-0.0954881	0.0129441	1.61963e-13	trans
miR-27b-3p	rs674302	9:136146664	9	136146664	T	A	0.663989	-0.0955804	0.0129258	1.41869e-13	trans
miR-27b-3p	rs550057	9:136146597	9	136146597	C	T	0.734085	-0.0935792	0.0138882	1.60561e-11	trans
miR-27b-3p	rs644234	9:136142217	9	136142217	T	G	0.645381	-0.0982914	0.0126564	8.09044e-15	trans
miR-27b-3p	rs582118	9:136145471	9	136145471	A	G	0.663872	-0.0956033	0.0129362	1.46407e-13	trans
miR-27b-3p	rs2769071	9:136145974	9	136145974	A	G	0.663116	-0.0950628	0.0129594	2.20966e-13	trans
miR-27b-3p	rs677355	9:136146046	9	136146046	G	A	0.670198	-0.0962317	0.0131579	2.60051e-13	trans
miR-27b-3p	rs649129	9:136154304	9	136154304	C	T	0.787432	-0.109319	0.0149032	2.21332e-13	trans
miR-27b-3p	rs495203	9:136145240	9	136145240	C	T	0.663279	-0.0954884	0.0129416	1.60204e-13	trans
miR-27b-3p	rs597988	9:136144284	9	136144284	T	A	0.686751	-0.0974007	0.0137768	1.55062e-12	trans
miR-27b-3p	rs676996	9:136146077	9	136146077	T	G	0.667516	-0.095959	0.0130443	1.88918e-13	trans
miR-27b-3p	rs544873	9:136143212	9	136143212	G	A	0.645742	-0.0983791	0.0126716	8.24596e-15	trans
miR-27b-3p	rs545971	9:136143372	9	136143372	C	T	0.663766	-0.0953591	0.0129285	1.63289e-13	trans
miR-27b-3p	rs495828	9:136154867	9	136154867	G	T	0.787276	-0.109178	0.0148933	2.28989e-13	trans
miR-27b-3p	rs505922	9:136149229	9	136149229	T	C	0.665748	-0.0978829	0.0129156	3.49153e-14	trans
miR-27b-3p	rs527210	9:136146431	9	136146431	C	T	0.668712	-0.0944479	0.0130914	5.41319e-13	trans
miR-27b-3p	rs643434	9:136142355	9	136142355	G	A	0.645392	-0.0983677	0.0126654	8.06044e-15	trans
miR-27b-3p	rs507666	9:136149399	9	136149399	G	A	0.806573	-0.10654	0.0154828	5.93489e-12	trans
miR-27b-3p	rs491626	9:136144873	9	136144873	C	T	0.664173	-0.0958069	0.0129668	1.48349e-13	trans
miR-27b-3p	rs635634	9:136155000	9	136155000	C	T	0.80599	-0.106665	0.0154496	5.05214e-12	trans
miR-30a-5p	rs657152	9:136139265	9	136139265	C	A	0.645336	-0.0693859	0.00817962	2.19881e-17	trans
miR-30a-5p	rs649129	9:136154304	9	136154304	C	T	0.787432	-0.0866062	0.00959737	1.81433e-19	trans
miR-30a-5p	rs550057	9:136146597	9	136146597	C	T	0.734085	-0.0681742	0.00897425	3.03909e-14	trans
miR-30a-5p	rs140114497	9:136144308	9	136144308	T	C	0.690247	-0.074599	0.0089804	9.82609e-17	trans
miR-30a-5p	rs505922	9:136149229	9	136149229	T	C	0.665748	-0.0728429	0.00833349	2.31082e-18	trans
miR-30a-5p	rs529565	9:136149500	9	136149500	T	C	0.665911	-0.0729706	0.00833834	2.11063e-18	trans
miR-30a-5p	rs651007	9:136153875	9	136153875	C	T	0.787179	-0.0867044	0.00959257	1.58549e-19	trans
miR-30a-5p	rs582118	9:136145471	9	136145471	A	G	0.663872	-0.0721285	0.00834462	5.44139e-18	trans
miR-30a-5p	rs493246	9:136144994	9	136144994	G	A	0.663234	-0.0721762	0.00835402	5.63624e-18	trans
miR-30a-5p	rs492488	9:136144960	9	136144960	G	A	0.663579	-0.0721009	0.00834965	5.86281e-18	trans
miR-30a-5p	rs643434	9:136142355	9	136142355	G	A	0.645392	-0.0694595	0.0081854	2.14285e-17	trans
miR-30a-5p	rs507666	9:136149399	9	136149399	G	A	0.806573	-0.0926578	0.00994415	1.18756e-20	trans
miR-30a-5p	rs9411378	9:136145425	9	136145425	C	A	0.753652	-0.0658311	0.00973125	1.33387e-11	trans
miR-30a-5p	rs544873	9:136143212	9	136143212	G	A	0.645742	-0.0695831	0.00818895	1.94235e-17	trans
miR-30a-5p	rs491626	9:136144873	9	136144873	C	T	0.664173	-0.0723869	0.00836397	4.94638e-18	trans
miR-30a-5p	rs597988	9:136144284	9	136144284	T	A	0.686751	-0.0751706	0.0088838	2.63872e-17	trans
miR-30a-5p	rs677355	9:136146046	9	136146046	G	A	0.670198	-0.0726141	0.00848839	1.18359e-17	trans
miR-30a-5p	rs687289	9:136137106	9	136137106	G	A	0.668579	-0.0759014	0.00844005	2.40555e-19	trans
miR-30a-5p	rs543040	9:136143000	9	136143000	A	T	0.669196	-0.0723696	0.00850011	1.68095e-17	trans
miR-30a-5p	rs597974	9:136144297	9	136144297	A	G	0.687926	-0.0751761	0.00892303	3.6089e-17	trans
miR-30a-5p	rs2519093	9:136141870	9	136141870	C	T	0.809892	-0.0924877	0.0101321	6.96434e-20	trans
miR-30a-5p	rs2769071	9:136145974	9	136145974	A	G	0.663116	-0.0719823	0.0083591	7.22673e-18	trans
miR-30a-5p	rs612169	9:136143442	9	136143442	A	G	0.66434	-0.0720278	0.00835493	6.63793e-18	trans
miR-30a-5p	rs495203	9:136145240	9	136145240	C	T	0.663279	-0.0721103	0.00834798	5.71795e-18	trans
miR-30a-5p	rs676457	9:136146227	9	136146227	A	T	0.664166	-0.072208	0.00834429	4.99079e-18	trans
miR-30a-5p	rs635634	9:136155000	9	136155000	C	T	0.80599	-0.0921988	0.00992469	1.5451e-20	trans
miR-30a-5p	rs514659	9:136142203	9	136142203	A	C	0.663927	-0.0719748	0.00834337	6.32093e-18	trans
miR-30a-5p	rs116552240	9:136149098	9	136149098	T	A	0.653718	-0.0692855	0.00832446	8.56781e-17	trans
miR-30a-5p	rs582094	9:136145484	9	136145484	A	T	0.663709	-0.0720947	0.00834107	5.4594e-18	trans
miR-30a-5p	rs532436	9:136149830	9	136149830	G	A	0.8067	-0.0927409	0.00995078	1.16374e-20	trans
miR-30a-5p	rs644234	9:136142217	9	136142217	T	G	0.645381	-0.0694802	0.00817925	1.9847e-17	trans
miR-30a-5p	rs495828	9:136154867	9	136154867	G	T	0.787276	-0.0865171	0.00959092	1.86831e-19	trans
miR-30a-5p	rs8176663	9:136144427	9	136144427	T	C	0.663959	-0.0720359	0.00834318	5.91857e-18	trans
miR-30a-5p	rs613534	9:136143120	9	136143120	A	G	0.653693	-0.069262	0.00833433	9.53439e-17	trans
miR-30a-5p	rs554833	9:136147160	9	136147160	C	T	0.664057	-0.0721661	0.00833902	4.97135e-18	trans
miR-30a-5p	rs676996	9:136146077	9	136146077	T	G	0.667516	-0.0724588	0.00841445	7.22791e-18	trans
miR-30a-5p	rs545971	9:136143372	9	136143372	C	T	0.663766	-0.0719738	0.00833972	6.12244e-18	trans
miR-30a-5p	rs11244061	9:136153981	9	136153981	C	T	0.886198	-0.093533	0.0130632	8.06709e-13	trans
miR-30a-5p	rs543968	9:136143121	9	136143121	T	C	0.653829	-0.0691589	0.00833555	1.06901e-16	trans
miR-30a-5p	rs674302	9:136146664	9	136146664	T	A	0.663989	-0.0722435	0.00833733	4.51256e-18	trans
miR-30a-5p	rs576125	9:136144309	9	136144309	G	A	0.688677	-0.0750224	0.00894531	4.9959e-17	trans
miR-30a-5p	rs579459	9:136154168	9	136154168	T	C	0.787293	-0.086528	0.00959152	1.85874e-19	trans
miR-30a-5p	rs600038	9:136151806	9	136151806	T	C	0.787872	-0.0870113	0.00961562	1.44336e-19	trans
miR-30a-5p	rs687621	9:136137065	9	136137065	A	G	0.663896	-0.0728144	0.00833936	2.5151e-18	trans
miR-30a-5p	rs494242	9:136145118	9	136145118	C	T	0.644977	-0.0697383	0.00819265	1.7052e-17	trans
miR-30a-5p	rs527210	9:136146431	9	136146431	C	T	0.668712	-0.0714663	0.00844572	2.63195e-17	trans
miR-30b-5p	rs505922	9:136149229	9	136149229	T	C	0.665748	-0.0712264	0.0104801	1.07294e-11	trans
miR-30b-5p	rs544873	9:136143212	9	136143212	G	A	0.645742	-0.0715879	0.0102834	3.36632e-12	trans
miR-30b-5p	rs643434	9:136142355	9	136142355	G	A	0.645392	-0.0714509	0.0102788	3.61969e-12	trans
miR-30b-5p	rs116552240	9:136149098	9	136149098	T	A	0.653718	-0.0740218	0.0104425	1.35567e-12	trans
miR-30b-5p	rs529565	9:136149500	9	136149500	T	C	0.665911	-0.0713975	0.0104862	9.8476e-12	trans
miR-30b-5p	rs494242	9:136145118	9	136145118	C	T	0.644977	-0.071791	0.0102881	2.99258e-12	trans
miR-30b-5p	rs657152	9:136139265	9	136139265	C	A	0.645336	-0.0714902	0.0102711	3.39563e-12	trans
miR-30b-5p	rs644234	9:136142217	9	136142217	T	G	0.645381	-0.0714969	0.0102711	3.37959e-12	trans
miR-30b-5p	rs687621	9:136137065	9	136137065	A	G	0.663896	-0.0701103	0.0104907	2.33943e-11	trans
miR-30b-5p	rs543968	9:136143121	9	136143121	T	C	0.653829	-0.0728697	0.0104594	3.2403e-12	trans
miR-30b-5p	rs613534	9:136143120	9	136143120	A	G	0.653693	-0.0729546	0.0104581	3.03965e-12	trans
miR-30b-5p	rs687289	9:136137106	9	136137106	G	A	0.668579	-0.0717288	0.0106262	1.47632e-11	trans
miR-30d-5p	rs613534	9:136143120	9	136143120	A	G	0.653693	-0.0563443	0.0083177	1.25249e-11	trans
miR-30d-5p	rs676996	9:136146077	9	136146077	T	G	0.667516	-0.0566801	0.00840806	1.57118e-11	trans
miR-30d-5p	rs676457	9:136146227	9	136146227	A	T	0.664166	-0.0568842	0.00833723	8.92066e-12	trans
miR-30d-5p	rs543968	9:136143121	9	136143121	T	C	0.653829	-0.0563472	0.00831851	1.2552e-11	trans
miR-30d-5p	rs494242	9:136145118	9	136145118	C	T	0.644977	-0.056476	0.0081792	5.02651e-12	trans
miR-30d-5p	rs579459	9:136154168	9	136154168	T	C	0.787293	-0.0669793	0.00959251	2.90061e-12	trans
miR-30d-5p	rs582094	9:136145484	9	136145484	A	T	0.663709	-0.0568188	0.00833381	9.24011e-12	trans
miR-30d-5p	rs545971	9:136143372	9	136143372	C	T	0.663766	-0.0567332	0.00833227	9.83843e-12	trans
miR-30d-5p	rs674302	9:136146664	9	136146664	T	A	0.663989	-0.0568987	0.00833045	8.47959e-12	trans
miR-30d-5p	rs677355	9:136146046	9	136146046	G	A	0.670198	-0.0569976	0.00848062	1.80579e-11	trans
miR-30d-5p	rs657152	9:136139265	9	136139265	C	A	0.645336	-0.0563254	0.00816546	5.27358e-12	trans
miR-30d-5p	rs543040	9:136143000	9	136143000	A	T	0.669196	-0.0578301	0.00848864	9.58185e-12	trans
miR-30d-5p	rs492488	9:136144960	9	136144960	G	A	0.663579	-0.056877	0.00834212	9.22785e-12	trans
miR-30d-5p	rs505922	9:136149229	9	136149229	T	C	0.665748	-0.0582399	0.00832476	2.63405e-12	trans
miR-30d-5p	rs554833	9:136147160	9	136147160	C	T	0.664057	-0.0568191	0.00833206	9.14629e-12	trans
miR-30d-5p	rs495203	9:136145240	9	136145240	C	T	0.663279	-0.0568502	0.00834059	9.35508e-12	trans
miR-30d-5p	rs544873	9:136143212	9	136143212	G	A	0.645742	-0.0563583	0.00817533	5.43583e-12	trans
miR-30d-5p	rs687621	9:136137065	9	136137065	A	G	0.663896	-0.0570874	0.00833412	7.3928e-12	trans
miR-30d-5p	rs687289	9:136137106	9	136137106	G	A	0.668579	-0.0593913	0.00843847	1.94801e-12	trans
miR-30d-5p	rs529565	9:136149500	9	136149500	T	C	0.665911	-0.0583531	0.00832969	2.46228e-12	trans
miR-30d-5p	rs493246	9:136144994	9	136144994	G	A	0.663234	-0.0568722	0.00834673	9.51119e-12	trans
miR-30d-5p	rs2769071	9:136145974	9	136145974	A	G	0.663116	-0.0569688	0.00835068	8.97507e-12	trans
miR-30d-5p	rs600038	9:136151806	9	136151806	T	C	0.787872	-0.0675037	0.00961655	2.22611e-12	trans
miR-30d-5p	rs643434	9:136142355	9	136142355	G	A	0.645392	-0.056258	0.00817166	5.79785e-12	trans
miR-30d-5p	rs635634	9:136155000	9	136155000	C	T	0.80599	-0.0694964	0.00993619	2.66647e-12	trans
miR-30d-5p	rs495828	9:136154867	9	136154867	G	T	0.787276	-0.0669357	0.00959201	2.98821e-12	trans
miR-30d-5p	rs582118	9:136145471	9	136145471	A	G	0.663872	-0.0568594	0.00833731	9.11236e-12	trans
miR-30d-5p	rs651007	9:136153875	9	136153875	C	T	0.787179	-0.0671032	0.00959387	2.66428e-12	trans
miR-30d-5p	rs644234	9:136142217	9	136142217	T	G	0.645381	-0.0563502	0.00816538	5.15956e-12	trans
miR-30d-5p	rs507666	9:136149399	9	136149399	G	A	0.806573	-0.0700245	0.00995558	2.01146e-12	trans
miR-30d-5p	rs532436	9:136149830	9	136149830	G	A	0.8067	-0.0700774	0.00996228	2.00308e-12	trans
miR-30d-5p	rs514659	9:136142203	9	136142203	A	C	0.663927	-0.0567599	0.00833579	9.81588e-12	trans
miR-30d-5p	rs649129	9:136154304	9	136154304	C	T	0.787432	-0.0670265	0.00959845	2.88829e-12	trans
miR-30d-5p	rs491626	9:136144873	9	136144873	C	T	0.664173	-0.057061	0.00835679	8.6048e-12	trans
miR-30d-5p	rs527210	9:136146431	9	136146431	C	T	0.668712	-0.0566738	0.00843508	1.83193e-11	trans
miR-30d-5p	rs2519093	9:136141870	9	136141870	C	T	0.809892	-0.0701664	0.0101395	4.51273e-12	trans
miR-30d-5p	rs8176663	9:136144427	9	136144427	T	C	0.663959	-0.0567902	0.00833575	9.56842e-12	trans
miR-30d-5p	rs612169	9:136143442	9	136143442	A	G	0.66434	-0.0568878	0.008347	9.40282e-12	trans
miR-30d-5p	rs116552240	9:136149098	9	136149098	T	A	0.653718	-0.0567738	0.00830669	8.21725e-12	trans
miR-3135a	rs180977001	3:58318464	3	58318464	A	C	0.919174	0.222322	0.0330895	1.83209e-11	trans
miR-3135a	rs35677470	3:58183636	3	58183636	G	A	0.912834	0.214933	0.0320399	1.96926e-11	trans
miR-3135a	rs73081554	3:58302935	3	58302935	C	T	0.920003	0.223068	0.0331014	1.59561e-11	trans
miR-320a	rs13009741	2:68584437	2	68584437	C	A	0.678986	0.125869	0.01732	3.6684e-13	trans
miR-320a	rs6546398	2:68630417	2	68630417	G	C	0.552757	0.152138	0.0157588	4.72045e-22	trans
miR-320a	rs56188212	2:68611631	2	68611631	T	C	0.698075	0.139604	0.0168579	1.21947e-16	trans
miR-320a	rs6546400	2:68630648	2	68630648	G	A	0.554382	0.152811	0.0158195	4.47378e-22	trans
miR-320a	rs4610041	2:68626280	2	68626280	C	T	0.550745	0.155025	0.0157477	7.25404e-23	trans
miR-320a	rs6729686	2:68633030	2	68633030	C	T	0.700171	0.145857	0.0174608	6.63419e-17	trans
miR-320a	rs116401291	2:68625625	2	68625625	C	T	0.545777	0.151008	0.0155715	3.08234e-22	trans
miR-320a	rs10174380	2:68596469	2	68596469	C	T	0.685243	0.144486	0.0166176	3.47469e-18	trans
miR-320a	rs7420775	2:68629458	2	68629458	G	T	0.703122	0.143662	0.0174266	1.66798e-16	trans
miR-320a	rs34196827	2:68621427	2	68621427	G	A	0.697518	0.139848	0.0168506	1.04726e-16	trans
miR-320a	rs62143899	2:68604553	2	68604553	C	T	0.698307	0.139108	0.016881	1.71469e-16	trans
miR-320a	rs13010285	2:68621842	2	68621842	G	T	0.683506	0.145008	0.016554	1.95725e-18	trans
miR-320a	rs7572299	2:68581246	2	68581246	T	A	0.538033	0.140299	0.0160422	2.21714e-18	trans
miR-320a	rs6744306	2:68632736	2	68632736	T	C	0.549956	0.155241	0.0158799	1.42843e-22	trans
miR-320a	rs148606111	2:68625717	2	68625717	T	G	0.54743	0.151637	0.015624	2.86073e-22	trans
miR-320a	rs6546411	2:68637699	2	68637699	A	G	0.556248	0.157639	0.0160982	1.21421e-22	trans
miR-320a	rs62143936	2:68640202	2	68640202	A	G	0.593307	0.142404	0.0164459	4.76044e-18	trans
miR-320a	rs6546399	2:68630646	2	68630646	C	T	0.55394	0.15272	0.015805	4.34089e-22	trans
miR-320a	rs58884480	2:68645347	2	68645347	G	A	0.734214	0.144505	0.0184165	4.27838e-15	trans
miR-320a	rs6546392	2:68627441	2	68627441	A	G	0.555235	0.153667	0.0158289	2.78778e-22	trans
miR-320a	rs10496165	2:68620089	2	68620089	C	T	0.697496	0.139829	0.0168519	1.06307e-16	trans
miR-320a	rs13005922	2:68629998	2	68629998	T	A	0.701261	0.142753	0.0173498	1.90475e-16	trans
miR-320a	rs13005198	2:68638873	2	68638873	A	G	0.702186	0.147347	0.0176268	6.31165e-17	trans
miR-320a	rs62143929	2:68638359	2	68638359	C	G	0.700377	0.148987	0.017611	2.67602e-17	trans
miR-320a	rs115843438	2:68635524	2	68635524	G	C	0.551072	0.155908	0.0159935	1.87844e-22	trans
miR-320a	rs7598360	2:68630925	2	68630925	A	G	0.553165	0.155693	0.0157901	6.19506e-23	trans
miR-320a	rs6715579	2:68583923	2	68583923	C	T	0.678794	0.125847	0.0173187	3.68864e-13	trans
miR-320a	rs148453091	2:68635471	2	68635471	A	G	0.70445	0.148609	0.0176951	4.52917e-17	trans
miR-320a	rs6546412	2:68637710	2	68637710	T	C	0.557086	0.15912	0.0161267	5.7946e-23	trans
miR-320a	rs34712415	2:68578284	2	68578284	G	A	0.6787	0.124199	0.0173657	8.55256e-13	trans
miR-320a	rs6546404	2:68632635	2	68632635	G	T	0.54995	0.15523	0.0158793	1.43264e-22	trans
miR-320a	rs59998610	2:68646771	2	68646771	G	T	0.731295	0.13921	0.0184059	3.92932e-14	trans
miR-320a	rs6546397	2:68630367	2	68630367	G	A	0.552756	0.152134	0.015759	4.73723e-22	trans
miR-320a	rs7608429	2:68580836	2	68580836	G	T	0.678719	0.125181	0.0173356	5.16006e-13	trans
miR-320a	rs62143935	2:68640090	2	68640090	T	C	0.59325	0.14244	0.0164451	4.65206e-18	trans
miR-320a	rs1050181	2:68622952	2	68622952	G	C	0.544992	0.150456	0.0155157	3.10459e-22	trans
miR-320a	rs6714719	2:68593773	2	68593773	G	C	0.698404	0.139079	0.0169286	2.11013e-16	trans
miR-320a	rs6709464	2:68622220	2	68622220	C	T	0.697279	0.139649	0.0168356	1.08722e-16	trans
miR-320a	rs6546403	2:68632262	2	68632262	C	T	0.550801	0.155633	0.0158969	1.24065e-22	trans
miR-320a	rs2241946	2:68615654	2	68615654	T	C	0.698076	0.139832	0.0168642	1.11693e-16	trans
miR-320a	rs144258968	2:68634732	2	68634732	G	T	0.701896	0.146902	0.0175921	6.79926e-17	trans
miR-320a	rs6742200	2:68623302	2	68623302	A	G	0.54552	0.150787	0.0155571	3.24505e-22	trans
miR-320a	rs74514522	2:68637550	2	68637550	T	G	0.702552	0.14734	0.0176423	6.7407e-17	trans
miR-320a	rs17601687	2:68615899	2	68615899	G	A	0.697578	0.139713	0.0168636	1.18259e-16	trans
miR-320a	rs139068812	2:68627735	2	68627735	C	T	0.69721	0.142685	0.0171831	1.00865e-16	trans
miR-320a	rs6546408	2:68635048	2	68635048	T	C	0.551062	0.155914	0.0159904	1.83584e-22	trans
miR-320a	rs6546410	2:68636105	2	68636105	C	G	0.702434	0.147267	0.0176352	6.78133e-17	trans
miR-320a	rs56284706	2:68631372	2	68631372	G	A	0.697508	0.14339	0.0172408	9.02792e-17	trans
miR-320a	rs1542135	2:68620848	2	68620848	C	T	0.697519	0.139846	0.0168506	1.0484e-16	trans
miR-320a	rs56337143	2:68642490	2	68642490	G	A	0.733417	0.145039	0.0183517	2.7162e-15	trans
miR-320a	rs6757938	2:68632858	2	68632858	A	G	0.549958	0.155246	0.015882	1.44233e-22	trans
miR-320a	rs11884999	2:68645737	2	68645737	T	C	0.593791	0.142095	0.0164854	6.72799e-18	trans
miR-320a	rs7597167	2:68612946	2	68612946	C	T	0.698051	0.13964	0.0168575	1.19602e-16	trans
miR-320a	rs6546395	2:68629271	2	68629271	A	G	0.55448	0.152637	0.0158048	4.56251e-22	trans
miR-320a	rs6546407	2:68634920	2	68634920	A	C	0.55091	0.155844	0.0159739	1.73624e-22	trans
miR-320a	rs7424269	2:68629125	2	68629125	A	G	0.563426	0.155067	0.0160046	3.36087e-22	trans
miR-320a	rs6546401	2:68630873	2	68630873	A	T	0.550127	0.153872	0.0157471	1.49348e-22	trans
miR-320a	rs59332926	2:68639631	2	68639631	G	A	0.73529	0.147942	0.018524	1.38799e-15	trans
miR-320a	rs36117045	2:68579376	2	68579376	A	C	0.678545	0.124668	0.0173506	6.71019e-13	trans
miR-320a	rs17528215	2:68578758	2	68578758	G	T	0.677689	0.124071	0.0173879	9.64531e-13	trans
miR-320a	rs145550552	2:68628329	2	68628329	G	A	0.556221	0.155389	0.0158747	1.26227e-22	trans
miR-320a	rs6729555	2:68632952	2	68632952	C	A	0.54995	0.155269	0.0158832	1.43232e-22	trans
miR-320a	rs13028920	2:68629916	2	68629916	C	T	0.552648	0.152067	0.0157535	4.77895e-22	trans
miR-320a	rs6546394	2:68629094	2	68629094	T	C	0.566701	0.154484	0.0160518	6.32879e-22	trans
miR-320a	rs7590433	2:68628507	2	68628507	A	G	0.554708	0.156931	0.0158597	4.37654e-23	trans
miR-320a	rs6708536	2:68627268	2	68627268	G	A	0.547249	0.152906	0.0156626	1.63027e-22	trans
miR-320a	rs7578358	2:68628724	2	68628724	T	C	0.561556	0.15522	0.0159866	2.74979e-22	trans
miR-320a	rs6419644	2:68631823	2	68631823	A	G	0.549898	0.155194	0.0158735	1.41411e-22	trans
miR-320a	rs78002751	2:68625436	2	68625436	A	G	0.546309	0.150787	0.0155532	3.17001e-22	trans
miR-320a	rs7605387	2:68632550	2	68632550	A	G	0.703499	0.147092	0.0175579	5.40374e-17	trans
miR-320a	rs7581872	2:68580981	2	68580981	A	C	0.537959	0.14022	0.016042	2.31447e-18	trans
miR-320a	rs17602092	2:68620410	2	68620410	T	A	0.697529	0.139841	0.0168511	1.0534e-16	trans
miR-320a	rs6743970	2:68583907	2	68583907	A	T	0.660237	0.133352	0.0171042	6.36797e-15	trans
miR-320a	rs2165920	2:68622239	2	68622239	T	C	0.552012	0.148931	0.0155204	8.32433e-22	trans
miR-320a	rs147496906	2:68625686	2	68625686	G	A	0.546544	0.151244	0.0155948	3.06333e-22	trans
miR-320a	rs6747545	2:68633069	2	68633069	T	A	0.549964	0.155257	0.0158843	1.4522e-22	trans
miR-320a	rs2241947	2:68615395	2	68615395	C	T	0.697988	0.13966	0.0168571	1.18164e-16	trans
miR-320a	rs13010774	2:68639081	2	68639081	C	T	0.702339	0.147255	0.0176317	6.72736e-17	trans
miR-320a	rs8761	2:68624260	2	68624260	G	A	0.545692	0.150887	0.0155656	3.21053e-22	trans
miR-320a	rs1542136	2:68620930	2	68620930	C	A	0.697594	0.139843	0.0168555	1.07131e-16	trans
miR-320a	rs9653552	2:68643966	2	68643966	G	A	0.593457	0.14288	0.016454	3.83497e-18	trans
miR-320a	rs62143939	2:68640621	2	68640621	T	C	0.733261	0.145064	0.0183405	2.58436e-15	trans
miR-320a	rs34852232	2:68638599	2	68638599	C	G	0.550658	0.155791	0.0159968	2.05812e-22	trans
miR-320a	rs142240227	2:68627521	2	68627521	A	G	0.698498	0.143247	0.0172269	9.15088e-17	trans
miR-320a	rs13034825	2:68630297	2	68630297	C	G	0.552715	0.152114	0.0157571	4.74068e-22	trans
miR-320a	rs13011075	2:68639313	2	68639313	A	C	0.700844	0.148254	0.0176588	4.64038e-17	trans
miR-320a	rs7562439	2:68582569	2	68582569	C	T	0.6646	0.131508	0.017025	1.12386e-14	trans
miR-320a	rs7421228	2:68630124	2	68630124	G	T	0.55268	0.152092	0.0157556	4.76541e-22	trans
miR-320a	rs58089918	2:68639660	2	68639660	G	C	0.734634	0.147894	0.018473	1.18553e-15	trans
miR-320a	rs13430654	2:68587710	2	68587710	C	G	0.699396	0.1397	0.0170617	2.65682e-16	trans
miR-320a	rs7578602	2:68637868	2	68637868	G	C	0.556806	0.159076	0.0161342	6.23487e-23	trans
miR-320a	rs2070171	2:68613710	2	68613710	G	A	0.698024	0.139616	0.0168573	1.20904e-16	trans
miR-320a	rs13011436	2:68639379	2	68639379	C	T	0.702381	0.147277	0.0176341	6.71944e-17	trans
miR-320a	rs13011577	2:68639273	2	68639273	G	A	0.702349	0.147267	0.0176327	6.71597e-17	trans
miR-320a	rs17601498	2:68611712	2	68611712	A	G	0.69807	0.139607	0.0168579	1.2176e-16	trans
miR-320a	rs7564214	2:68628696	2	68628696	C	T	0.569906	0.160165	0.0162084	5.00211e-23	trans
miR-320a	rs115662925	2:68626631	2	68626631	T	G	0.547486	0.152478	0.0156524	2.00521e-22	trans
miR-320a	rs1373200	2:68622658	2	68622658	C	T	0.547142	0.149223	0.0154087	3.51376e-22	trans
miR-320a	rs6546393	2:68627575	2	68627575	T	C	0.554017	0.154967	0.0157858	9.52434e-23	trans
miR-320a	rs17530191	2:68621338	2	68621338	G	T	0.683745	0.145203	0.0165677	1.88111e-18	trans
miR-320a	rs6419643	2:68631260	2	68631260	T	G	0.548825	0.153407	0.0157142	1.63323e-22	trans
miR-320a	rs13028971	2:68630038	2	68630038	A	G	0.548489	0.153419	0.0157024	1.50836e-22	trans
miR-320a	rs62143938	2:68640415	2	68640415	A	G	0.593599	0.143051	0.0164401	3.27942e-18	trans
miR-320a	rs80288135	2:68625478	2	68625478	A	G	0.548418	0.153418	0.0156561	1.13447e-22	trans
miR-320a	rs7592526	2:68583528	2	68583528	A	C	0.538007	0.140533	0.0160405	1.93299e-18	trans
miR-320a	rs6715909	2:68583995	2	68583995	G	A	0.664879	0.131663	0.0170204	1.02934e-14	trans
miR-320a	rs3732044	2:68623915	2	68623915	T	C	0.545562	0.150811	0.0155598	3.24889e-22	trans
miR-320a	rs139715973	2:68634258	2	68634258	T	G	0.705552	0.148814	0.0177995	6.24086e-17	trans
miR-320a	rs6546409	2:68635879	2	68635879	A	G	0.551093	0.15591	0.0159982	1.92863e-22	trans
miR-320a	rs62143937	2:68640381	2	68640381	G	C	0.593598	0.143062	0.0164397	3.25405e-18	trans
miR-320a	rs7590450	2:68628563	2	68628563	A	G	0.549532	0.153227	0.0157006	1.68338e-22	trans
miR-320a	rs13033725	2:68578058	2	68578058	C	G	0.670257	0.116708	0.0172363	1.27863e-11	trans
miR-320a	rs60007165	2:68639636	2	68639636	C	T	0.735163	0.14802	0.0185211	1.32797e-15	trans
miR-320a	rs60878442	2:68582115	2	68582115	A	G	0.538067	0.140648	0.0160387	1.7983e-18	trans
miR-320a	rs138289923	2:68637829	2	68637829	A	G	0.702614	0.147363	0.0176468	6.78575e-17	trans
miR-320a	rs6715706	2:68583996	2	68583996	C	A	0.664887	0.131667	0.01702	1.02585e-14	trans
miR-320a	rs56904245	2:68638477	2	68638477	T	C	0.550669	0.155791	0.0159961	2.04929e-22	trans
miR-320e	rs6546399	2:68630646	2	68630646	C	T	0.55394	0.111105	0.015037	1.48228e-13	trans
miR-320e	rs62143936	2:68640202	2	68640202	A	G	0.593307	0.113862	0.0155872	2.7761e-13	trans
miR-320e	rs6546398	2:68630417	2	68630417	G	C	0.552757	0.110975	0.0149918	1.33782e-13	trans
miR-320e	rs116401291	2:68625625	2	68625625	C	T	0.545777	0.111024	0.0148117	6.59425e-14	trans
miR-320e	rs7572299	2:68581246	2	68581246	T	A	0.538033	0.108792	0.0152175	8.73239e-13	trans
miR-320e	rs6546407	2:68634920	2	68634920	A	C	0.55091	0.113961	0.0151982	6.46186e-14	trans
miR-320e	rs11884999	2:68645737	2	68645737	T	C	0.593791	0.112826	0.0156266	5.19497e-13	trans
miR-320e	rs145550552	2:68628329	2	68628329	G	A	0.556221	0.114653	0.0151011	3.1419e-14	trans
miR-320e	rs62143935	2:68640090	2	68640090	T	C	0.59325	0.113891	0.0155865	2.73151e-13	trans
miR-320e	rs7598360	2:68630925	2	68630925	A	G	0.553165	0.116479	0.0150168	8.72755e-15	trans
miR-320e	rs6546397	2:68630367	2	68630367	G	A	0.552756	0.110969	0.014992	1.3428e-13	trans
miR-320e	rs6546411	2:68637699	2	68637699	A	G	0.556248	0.116536	0.015313	2.73609e-14	trans
miR-320e	rs6546408	2:68635048	2	68635048	T	C	0.551062	0.11385	0.0152143	7.25878e-14	trans
miR-320e	rs2165920	2:68622239	2	68622239	T	C	0.552012	0.111604	0.0147532	3.88712e-14	trans
miR-320e	rs6419644	2:68631823	2	68631823	A	G	0.549898	0.11406	0.0151012	4.25302e-14	trans
miR-320e	rs7590433	2:68628507	2	68628507	A	G	0.554708	0.11533	0.0150912	2.13535e-14	trans
miR-320e	rs115662925	2:68626631	2	68626631	T	G	0.547486	0.112242	0.0148893	4.75671e-14	trans
miR-320e	rs6546412	2:68637710	2	68637710	T	C	0.557086	0.117526	0.0153425	1.85705e-14	trans
miR-320e	rs6546400	2:68630648	2	68630648	G	A	0.554382	0.111156	0.0150508	1.51964e-13	trans
miR-320e	rs8761	2:68624260	2	68624260	G	A	0.545692	0.110918	0.0148061	6.81419e-14	trans
miR-320e	rs7564214	2:68628696	2	68628696	C	T	0.569906	0.113608	0.0154369	1.84582e-13	trans
miR-320e	rs6546395	2:68629271	2	68629271	A	G	0.55448	0.11111	0.0150364	1.47477e-13	trans
miR-320e	rs1373200	2:68622658	2	68622658	C	T	0.547142	0.110349	0.0146543	5.06745e-14	trans
miR-320e	rs115843438	2:68635524	2	68635524	G	C	0.551072	0.11383	0.0152173	7.41375e-14	trans
miR-320e	rs148606111	2:68625717	2	68625717	T	G	0.54743	0.111501	0.0148619	6.2614e-14	trans
miR-320e	rs6546404	2:68632635	2	68632635	G	T	0.54995	0.114042	0.0151069	4.3852e-14	trans
miR-320e	rs6747545	2:68633069	2	68633069	T	A	0.549964	0.114028	0.0151117	4.49898e-14	trans
miR-320e	rs6546401	2:68630873	2	68630873	A	T	0.550127	0.113171	0.0149806	4.20393e-14	trans
miR-320e	rs6546394	2:68629094	2	68629094	T	C	0.566701	0.112054	0.0152719	2.18003e-13	trans
miR-320e	rs1050181	2:68622952	2	68622952	G	C	0.544992	0.110579	0.0147588	6.76194e-14	trans
miR-320e	rs6744306	2:68632736	2	68632736	T	C	0.549956	0.114047	0.0151074	4.38401e-14	trans
miR-320e	rs6546403	2:68632262	2	68632262	C	T	0.550801	0.114043	0.015125	4.69881e-14	trans
miR-320e	rs6757938	2:68632858	2	68632858	A	G	0.549958	0.114041	0.0151095	4.43188e-14	trans
miR-320e	rs62143937	2:68640381	2	68640381	G	C	0.593598	0.114275	0.0155825	2.24191e-13	trans
miR-320e	rs78002751	2:68625436	2	68625436	A	G	0.546309	0.110955	0.014794	6.38002e-14	trans
miR-320e	rs7424269	2:68629125	2	68629125	A	G	0.563426	0.113582	0.015225	8.63491e-14	trans
miR-320e	rs3732044	2:68623915	2	68623915	T	C	0.545562	0.11085	0.0148005	6.91022e-14	trans
miR-320e	rs7421228	2:68630124	2	68630124	G	T	0.55268	0.110936	0.0149888	1.34913e-13	trans
miR-320e	rs7590450	2:68628563	2	68628563	A	G	0.549532	0.11308	0.0149346	3.6842e-14	trans
miR-320e	rs7578602	2:68637868	2	68637868	G	C	0.556806	0.117559	0.0153492	1.87466e-14	trans
miR-320e	rs4610041	2:68626280	2	68626280	C	T	0.550745	0.11333	0.0149854	3.94785e-14	trans
miR-320e	rs9653552	2:68643966	2	68643966	G	A	0.593457	0.113705	0.0155972	3.09705e-13	trans
miR-320e	rs60878442	2:68582115	2	68582115	A	G	0.538067	0.108754	0.0152157	8.83688e-13	trans
miR-320e	rs147496906	2:68625686	2	68625686	G	A	0.546544	0.111176	0.014834	6.64648e-14	trans
miR-320e	rs7578358	2:68628724	2	68628724	T	C	0.561556	0.114476	0.0152057	5.13158e-14	trans
miR-320e	rs62143938	2:68640415	2	68640415	A	G	0.593599	0.114256	0.0155829	2.26503e-13	trans
miR-320e	rs7581872	2:68580981	2	68580981	A	C	0.537959	0.108694	0.0152173	9.14638e-13	trans
miR-320e	rs6729555	2:68632952	2	68632952	C	A	0.54995	0.114033	0.0151107	4.46984e-14	trans
miR-320e	rs13034825	2:68630297	2	68630297	C	G	0.552715	0.110948	0.0149902	1.3475e-13	trans
miR-320e	rs6546393	2:68627575	2	68627575	T	C	0.554017	0.114706	0.0150159	2.1904e-14	trans
miR-320e	rs34852232	2:68638599	2	68638599	C	G	0.550658	0.113462	0.0152211	9.03669e-14	trans
miR-320e	rs6546409	2:68635879	2	68635879	A	G	0.551093	0.113771	0.0152218	7.76852e-14	trans
miR-320e	rs7592526	2:68583528	2	68583528	A	C	0.538007	0.109013	0.015216	7.81403e-13	trans
miR-320e	rs6419643	2:68631260	2	68631260	T	G	0.548825	0.113114	0.014948	3.81375e-14	trans
miR-320e	rs6742200	2:68623302	2	68623302	A	G	0.54552	0.110827	0.014798	6.92452e-14	trans
miR-320e	rs80288135	2:68625478	2	68625478	A	G	0.548418	0.112315	0.0148965	4.71043e-14	trans
miR-320e	rs6546392	2:68627441	2	68627441	A	G	0.555235	0.113418	0.0150553	4.943e-14	trans
miR-320e	rs13028971	2:68630038	2	68630038	A	G	0.548489	0.112919	0.0149377	4.05298e-14	trans
miR-320e	rs13028920	2:68629916	2	68629916	C	T	0.552648	0.110906	0.0149868	1.35946e-13	trans
miR-320e	rs56904245	2:68638477	2	68638477	T	C	0.550669	0.113465	0.0152204	9.00049e-14	trans
miR-320e	rs6708536	2:68627268	2	68627268	G	A	0.547249	0.112067	0.0149013	5.45044e-14	trans
miR-337-5p	rs8021301	14:101166924	14	101166924	G	C	0.668324	0.200231	0.0246916	5.09344e-16	cis
miR-337-5p	rs7142683	14:101158882	14	101158882	A	G	0.290748	-0.19669	0.026359	8.52515e-14	cis
miR-337-5p	rs12897601	14:101182284	14	101182284	C	T	0.190452	-0.25526	0.029996	1.74226e-17	cis
miR-337-5p	rs7155649	14:101181605	14	101181605	C	A	0.863608	0.235619	0.0348798	1.42672e-11	cis
miR-337-5p	rs10146962	14:101170540	14	101170540	T	C	0.658875	0.199099	0.0242669	2.31419e-16	cis
miR-337-5p	rs8012970	14:101168491	14	101168491	T	C	0.347902	-0.205934	0.0250987	2.3064e-16	cis
miR-337-5p	rs17099614	14:101167632	14	101167632	C	G	0.668809	0.202143	0.0246922	2.68871e-16	cis
miR-337-5p	rs9671394	14:101159674	14	101159674	C	T	0.284232	-0.205881	0.0266313	1.06893e-14	cis
miR-337-5p	rs7145337	14:101155536	14	101155536	C	T	0.312091	-0.189956	0.0259083	2.27019e-13	cis
miR-337-5p	rs12881760	14:101176335	14	101176335	G	C	0.347791	-0.214985	0.0250052	8.13953e-18	cis
miR-337-5p	rs12893790	14:101178804	14	101178804	C	G	0.190812	-0.252064	0.0301962	6.96926e-17	cis
miR-337-5p	rs12147008	14:101186175	14	101186175	C	T	0.223221	-0.217738	0.0280445	8.22903e-15	cis
miR-337-5p	rs12434496	14:101179222	14	101179222	A	G	0.18959	-0.251444	0.0301729	7.85231e-17	cis
miR-337-5p	rs4905994	14:101154072	14	101154072	T	C	0.329146	-0.183007	0.0255554	7.99823e-13	cis
miR-337-5p	rs12881545	14:101176212	14	101176212	G	C	0.370047	-0.225511	0.0253273	5.39373e-19	cis
miR-337-5p	rs7149242	14:101159416	14	101159416	T	G	0.288371	-0.197449	0.0262794	5.75859e-14	cis
miR-337-5p	rs12435171	14:101155220	14	101155220	G	A	0.312183	-0.189884	0.0259147	2.34889e-13	cis
miR-337-5p	rs28379186	14:101168073	14	101168073	G	T	0.836434	0.216	0.0317733	1.05956e-11	cis
miR-337-5p	rs4905999	14:101184139	14	101184139	A	G	0.181905	-0.254534	0.0307029	1.13038e-16	cis
miR-337-5p	rs12882815	14:101183142	14	101183142	C	G	0.331398	-0.204598	0.024702	1.20454e-16	cis
miR-337-5p	rs7141210	14:101182470	14	101182470	T	C	0.32902	-0.204979	0.0246182	8.33975e-17	cis
miR-337-5p	rs8020868	14:101166944	14	101166944	A	G	0.668343	0.200186	0.0246896	5.14128e-16	cis
miR-337-5p	rs4905998	14:101181781	14	101181781	A	G	0.330615	-0.205032	0.0246817	9.81202e-17	cis
miR-337-5p	rs4900471	14:101162047	14	101162047	G	A	0.304173	-0.189241	0.0259378	2.96549e-13	cis
miR-337-5p	rs10144381	14:101173297	14	101173297	C	T	0.673446	0.206362	0.0248162	9.12825e-17	cis
miR-337-5p	rs10145513	14:101168587	14	101168587	A	G	0.668173	0.199673	0.0246623	5.66501e-16	cis
miR-345-5p	rs10134767	14:100763954	14	100763954	G	T	0.661819	-0.0796095	0.011343	2.24414e-12	cis
miR-345-5p	rs1059264	14:100769163	14	100769163	C	T	0.659003	-0.0779905	0.0111546	2.71383e-12	cis
miR-3689a-3p	rs7846761	9:137732458	9	137732458	T	G	0.293002	0.364447	0.0325269	3.8762e-29	cis
miR-3689a-3p	rs62571442	9:137742124	9	137742124	G	A	0.461564	0.238583	0.0261788	7.97052e-20	cis
miR-3689a-3p	rs3124946	9:137747346	9	137747346	A	G	0.206437	0.368571	0.0343833	8.2458e-27	cis
miR-3689a-3p	rs62571439	9:137740865	9	137740865	T	C	0.360943	0.368427	0.0291331	1.17216e-36	cis
miR-3689a-3p	rs3128574	9:137736913	9	137736913	T	C	0.256468	0.342667	0.0299299	2.37962e-30	cis
miR-3689a-3p	rs9410006	9:137748168	9	137748168	C	T	0.413955	0.279702	0.0260373	6.43845e-27	cis
miR-3689a-3p	rs72502717	9:137742597	9	137742597	A	G	0.8444	-0.375827	0.0379192	3.71917e-23	cis
miR-3689a-3p	rs4625109	9:137740499	9	137740499	G	A	0.461398	0.194923	0.0286794	1.07106e-11	cis
miR-3689a-3p	rs3128573	9:137738309	9	137738309	A	G	0.256902	0.350572	0.0300755	2.128e-31	cis
miR-3689a-3p	rs3128562	9:137745210	9	137745210	A	G	0.300754	0.396962	0.0274099	1.56414e-47	cis
miR-3689a-3p	rs4504708	9:137736544	9	137736544	G	T	0.258348	0.341103	0.0298152	2.6207e-30	cis
miR-3689a-3p	rs4446799	9:137737368	9	137737368	T	C	0.252242	0.360583	0.0302612	9.80478e-33	cis
miR-3689a-3p	rs7041584	9:137748694	9	137748694	A	G	0.156981	0.333081	0.0397456	5.27777e-17	cis
miR-3689a-3p	rs34435434	9:137740649	9	137740649	A	G	0.453182	0.214849	0.0294486	2.97003e-13	cis
miR-3689a-3p	rs1134170	9:137735274	9	137735274	A	T	0.299409	0.349032	0.0303195	1.15065e-30	cis
miR-3689a-3p	rs11103545	9:137739980	9	137739980	G	T	0.285208	0.337768	0.0292169	6.51736e-31	cis
miR-3689a-3p	rs11103546	9:137747865	9	137747865	A	G	0.844437	-0.377707	0.0379654	2.55444e-23	cis
miR-3689a-3p	rs3128575	9:137736650	9	137736650	T	C	0.295131	0.3169	0.0286186	1.69195e-28	cis
miR-3689a-3p	rs72502718	9:137742694	9	137742694	T	C	0.844363	-0.375858	0.0378868	3.38888e-23	cis
miR-3689a-3p	rs13946	9:137734232	9	137734232	C	T	0.257382	0.3805	0.0328277	4.58693e-31	cis
miR-3689a-3p	rs3128570	9:137743309	9	137743309	G	A	0.298028	0.390362	0.0271604	7.70489e-47	cis
miR-3689a-3p	rs3124944	9:137745249	9	137745249	A	G	0.303119	0.395178	0.0275057	8.32313e-47	cis
miR-3689a-3p	rs3128572	9:137738367	9	137738367	G	A	0.435312	0.182053	0.0269524	1.43227e-11	cis
miR-3689a-3p	rs3124945	9:137745307	9	137745307	A	T	0.144081	0.386175	0.040266	8.75813e-22	cis
miR-3689a-3p	rs9410005	9:137747829	9	137747829	A	G	0.46835	0.220517	0.0258572	1.48571e-17	cis
miR-3689a-3p	rs4625108	9:137740498	9	137740498	G	A	0.408685	0.262258	0.0290067	1.54811e-19	cis
miR-3689a-3p	rs112825405	9:137741263	9	137741263	T	C	0.162721	0.352221	0.0406976	4.94693e-18	cis
miR-3689a-3p	rs3124937	9:137738110	9	137738110	G	C	0.256872	0.34885	0.0300553	3.79924e-31	cis
miR-3689a-3p	rs9410004	9:137747707	9	137747707	C	T	0.470272	0.220078	0.0258205	1.54958e-17	cis
miR-3689a-3p	rs3128571	9:137739495	9	137739495	T	A	0.285728	0.325174	0.0313379	3.17571e-25	cis
miR-3689a-3p	rs3124938	9:137738167	9	137738167	G	A	0.434499	0.184576	0.026943	7.35494e-12	cis
miR-3689a-3p	rs3124939	9:137738176	9	137738176	T	C	0.261117	0.342697	0.0299975	3.16634e-30	cis
miR-3689a-5p	rs9410006	9:137748168	9	137748168	C	T	0.413955	0.243667	0.0335426	3.74664e-13	cis
miR-370-3p	rs12897601	14:101182284	14	101182284	C	T	0.190452	-0.284768	0.0296578	7.85833e-22	cis
miR-370-3p	rs1190852	14:101064905	14	101064905	A	G	0.310294	-0.209646	0.0253199	1.233e-16	cis
miR-370-3p	rs11622192	14:101016190	14	101016190	G	A	0.759852	0.199826	0.0295605	1.38099e-11	cis
miR-370-3p	rs7145337	14:101155536	14	101155536	C	T	0.312091	-0.254359	0.0254667	1.72197e-23	cis
miR-370-3p	rs17099614	14:101167632	14	101167632	C	G	0.668809	0.252492	0.0242998	2.73271e-25	cis
miR-370-3p	rs4905998	14:101181781	14	101181781	A	G	0.330615	-0.260107	0.0242631	8.17723e-27	cis
miR-370-3p	rs873076	14:101070559	14	101070559	A	G	0.31196	-0.207002	0.0252242	2.27737e-16	cis
miR-370-3p	rs1190903	14:101096414	14	101096414	C	T	0.772566	0.217133	0.0281261	1.16335e-14	cis
miR-370-3p	rs61993005	14:101034190	14	101034190	G	A	0.726044	0.200976	0.0259944	1.06252e-14	cis
miR-370-3p	rs4905976	14:101060605	14	101060605	G	A	0.322862	-0.20634	0.0254531	5.20143e-16	cis
miR-370-3p	rs59228823	14:101185187	14	101185187	G	C	0.745519	0.205443	0.0269169	2.30271e-14	cis
miR-370-3p	rs12893790	14:101178804	14	101178804	C	G	0.190812	-0.282952	0.0298532	2.58889e-21	cis
miR-370-3p	rs12435171	14:101155220	14	101155220	G	A	0.312183	-0.25433	0.0254731	1.78581e-23	cis
miR-370-3p	rs10139403	14:101194561	14	101194561	A	G	0.323897	-0.171004	0.0253226	1.44806e-11	cis
miR-370-3p	rs12882815	14:101183142	14	101183142	C	G	0.331398	-0.260462	0.0242801	7.57028e-27	cis
miR-370-3p	rs8008285	14:101146514	14	101146514	T	C	0.842905	0.238019	0.0324698	2.29363e-13	cis
miR-370-3p	rs7143357	14:101054155	14	101054155	T	C	0.739636	0.215159	0.0263432	3.14734e-16	cis
miR-370-3p	rs4905977	14:101061208	14	101061208	C	G	0.318473	-0.212458	0.0254016	6.06405e-17	cis
miR-370-3p	rs7155649	14:101181605	14	101181605	C	A	0.863608	0.254793	0.0345707	1.70381e-13	cis
miR-370-3p	rs879059	14:101069954	14	101069954	T	A	0.31068	-0.208048	0.0252635	1.79334e-16	cis
miR-370-3p	rs6575791	14:101029203	14	101029203	G	A	0.719841	0.19897	0.0259985	1.96158e-14	cis
miR-370-3p	rs11160594	14:101049906	14	101049906	C	T	0.741662	0.216786	0.0263142	1.74608e-16	cis
miR-370-3p	rs8012970	14:101168491	14	101168491	T	C	0.347902	-0.248766	0.0247387	8.66841e-24	cis
miR-370-3p	rs7141210	14:101182470	14	101182470	T	C	0.32902	-0.259703	0.0242012	7.2835e-27	cis
miR-370-3p	rs873077	14:101070535	14	101070535	G	A	0.312104	-0.206908	0.0252288	2.37905e-16	cis
miR-370-3p	rs7493817	14:101038460	14	101038460	G	A	0.751723	0.213483	0.0269549	2.37502e-15	cis
miR-370-3p	rs7140556	14:101036458	14	101036458	C	A	0.723818	0.199916	0.0259398	1.28913e-14	cis
miR-370-3p	rs9671394	14:101159674	14	101159674	C	T	0.284232	-0.266385	0.0261915	2.6808e-24	cis
miR-370-3p	rs7149242	14:101159416	14	101159416	T	G	0.288371	-0.260257	0.0258375	7.28417e-24	cis
miR-370-3p	rs1190862	14:101067773	14	101067773	T	G	0.309628	-0.206203	0.0251311	2.30351e-16	cis
miR-370-3p	rs61993004	14:101030579	14	101030579	G	A	0.724196	0.199112	0.0259178	1.5607e-14	cis
miR-370-3p	rs12433699	14:101035546	14	101035546	C	G	0.723403	0.197119	0.025831	2.32786e-14	cis
miR-370-3p	rs11850952	14:101056280	14	101056280	G	T	0.743981	0.217094	0.0261788	1.10646e-16	cis
miR-370-3p	rs1190909	14:101101222	14	101101222	G	A	0.775531	0.213631	0.0284651	6.14142e-14	cis
miR-370-3p	rs12434496	14:101179222	14	101179222	A	G	0.18959	-0.282653	0.0298289	2.64682e-21	cis
miR-370-3p	rs10151519	14:101175798	14	101175798	G	A	0.806743	0.194814	0.0290994	2.1599e-11	cis
miR-370-3p	rs1467536	14:101061851	14	101061851	A	G	0.318958	-0.214497	0.0253558	2.68543e-17	cis
miR-370-3p	rs1190904	14:101096606	14	101096606	A	G	0.772596	0.21724	0.0281234	1.12263e-14	cis
miR-370-3p	rs72631672	14:101187027	14	101187027	C	T	0.881829	0.261606	0.037075	1.71201e-12	cis
miR-370-3p	rs4900471	14:101162047	14	101162047	G	A	0.304173	-0.247006	0.0255272	3.80608e-22	cis
miR-370-3p	rs59939092	14:101169076	14	101169076	C	T	0.892837	0.253904	0.0379788	2.30269e-11	cis
miR-370-3p	rs11620937	14:101151012	14	101151012	C	G	0.338205	-0.223381	0.0246541	1.29694e-19	cis
miR-370-3p	rs59100189	14:101184901	14	101184901	G	A	0.836013	0.234711	0.0322139	3.19228e-13	cis
miR-370-3p	rs1190907	14:101099364	14	101099364	A	G	0.772847	0.214936	0.0280822	1.95096e-14	cis
miR-370-3p	rs1190857	14:101066354	14	101066354	G	T	0.310273	-0.20891	0.0253063	1.51586e-16	cis
miR-370-3p	rs911330	14:101099721	14	101099721	T	C	0.774615	0.215056	0.0282251	2.55004e-14	cis
miR-370-3p	rs10146962	14:101170540	14	101170540	T	C	0.658875	0.258505	0.0238321	2.06216e-27	cis
miR-370-3p	rs4905999	14:101184139	14	101184139	A	G	0.181905	-0.275806	0.0303983	1.15714e-19	cis
miR-370-3p	rs1190905	14:101097647	14	101097647	G	T	0.817561	0.21427	0.0311464	6.00854e-12	cis
miR-370-3p	rs12147008	14:101186175	14	101186175	C	T	0.223221	-0.263911	0.0276603	1.41244e-21	cis
miR-370-3p	rs2183632	14:101063388	14	101063388	C	T	0.319851	-0.210376	0.025414	1.2529e-16	cis
miR-370-3p	rs1190850	14:101064184	14	101064184	A	G	0.314302	-0.211731	0.0254684	9.29314e-17	cis
miR-370-3p	rs61307974	14:101177272	14	101177272	C	T	0.888723	0.264666	0.0371686	1.07375e-12	cis
miR-370-3p	rs7154024	14:101031710	14	101031710	G	T	0.725015	0.199663	0.0259745	1.50732e-14	cis
miR-370-3p	rs11849489	14:101037762	14	101037762	C	G	0.733365	0.198989	0.0261381	2.67861e-14	cis
miR-370-3p	rs72715828	14:101096528	14	101096528	C	T	0.817473	0.214821	0.0312451	6.18344e-12	cis
miR-370-3p	rs1190867	14:101069135	14	101069135	G	T	0.316788	-0.210145	0.0254534	1.50545e-16	cis
miR-370-3p	rs17577580	14:101189205	14	101189205	C	T	0.827094	0.237826	0.0304949	6.24521e-15	cis
miR-370-3p	rs7142089	14:101172229	14	101172229	T	A	0.783402	0.215863	0.0291621	1.33987e-13	cis
miR-370-3p	rs17099623	14:101173124	14	101173124	A	C	0.783449	0.191629	0.0280929	9.02475e-12	cis
miR-370-3p	rs12881545	14:101176212	14	101176212	G	C	0.370047	-0.271097	0.0249372	1.58106e-27	cis
miR-370-3p	rs7140792	14:101172183	14	101172183	C	T	0.892517	0.253004	0.0378496	2.31768e-11	cis
miR-370-3p	rs1888581	14:101042715	14	101042715	A	C	0.735363	0.196476	0.0260767	4.90051e-14	cis
miR-370-3p	rs8021301	14:101166924	14	101166924	G	C	0.668324	0.250089	0.0243034	7.79576e-25	cis
miR-370-3p	rs1190872	14:101069704	14	101069704	A	G	0.310177	-0.208165	0.0252761	1.78558e-16	cis
miR-370-3p	rs879058	14:101069901	14	101069901	G	T	0.311807	-0.208233	0.0252769	1.75036e-16	cis
miR-370-3p	rs6575794	14:101039724	14	101039724	C	T	0.734189	0.198744	0.0261778	3.1475e-14	cis
miR-370-3p	rs34700576	14:101173484	14	101173484	C	T	0.892725	0.253411	0.0378104	2.05394e-11	cis
miR-370-3p	rs879060	14:101069845	14	101069845	A	G	0.310926	-0.208801	0.0252771	1.45084e-16	cis
miR-370-3p	rs12588718	14:101149605	14	101149605	G	C	0.347269	-0.227666	0.0244245	1.15049e-20	cis
miR-370-3p	rs12881760	14:101176335	14	101176335	G	C	0.347791	-0.264905	0.0246027	4.91067e-27	cis
miR-370-3p	rs7141110	14:101172227	14	101172227	G	C	0.783235	0.212732	0.0291343	2.83988e-13	cis
miR-370-3p	rs72698716	14:101173201	14	101173201	G	T	0.783221	0.191924	0.0280963	8.43642e-12	cis
miR-370-3p	rs60307965	14:101027448	14	101027448	C	T	0.725784	0.207963	0.0269274	1.13547e-14	cis
miR-370-3p	rs4905978	14:101061271	14	101061271	C	T	0.318452	-0.212462	0.025401	6.04801e-17	cis
miR-370-3p	rs10145513	14:101168587	14	101168587	A	G	0.668173	0.249333	0.0242755	9.52631e-25	cis
miR-370-3p	rs7142683	14:101158882	14	101158882	A	G	0.290748	-0.26127	0.02591	6.51796e-24	cis
miR-370-3p	rs7155375	14:101188731	14	101188731	C	T	0.635995	0.206766	0.0237883	3.56312e-18	cis
miR-370-3p	rs7147982	14:101046649	14	101046649	C	T	0.731753	0.191267	0.0258995	1.52474e-13	cis
miR-370-3p	rs1555405	14:101176769	14	101176769	G	A	0.749075	0.215585	0.0263075	2.50988e-16	cis
miR-370-3p	rs10144381	14:101173297	14	101173297	C	T	0.673446	0.258353	0.0244118	3.56755e-26	cis
miR-370-3p	rs72698727	14:101189019	14	101189019	C	T	0.82572	0.239819	0.0303045	2.49991e-15	cis
miR-370-3p	rs12436130	14:101031036	14	101031036	C	T	0.725015	0.199847	0.0259975	1.50411e-14	cis
miR-370-3p	rs4243729	14:101066656	14	101066656	A	C	0.311439	-0.205137	0.025119	3.17149e-16	cis
miR-370-3p	rs28379186	14:101168073	14	101168073	G	T	0.836434	0.269753	0.0313574	7.79615e-18	cis
miR-370-3p	rs2150518	14:101063229	14	101063229	C	T	0.318506	-0.211789	0.0254403	8.4371e-17	cis
miR-370-3p	rs72631671	14:101176928	14	101176928	C	T	0.889487	0.260349	0.0371362	2.37224e-12	cis
miR-370-3p	rs1190856	14:101065987	14	101065987	T	C	0.310244	-0.208965	0.0253013	1.46834e-16	cis
miR-370-3p	rs1190876	14:101071592	14	101071592	A	T	0.353354	-0.167165	0.0248119	1.61365e-11	cis
miR-370-3p	rs59825373	14:101168084	14	101168084	G	T	0.89241	0.254027	0.0379896	2.28186e-11	cis
miR-370-3p	rs8020868	14:101166944	14	101166944	A	G	0.668343	0.250042	0.0243015	7.88628e-25	cis
miR-370-3p	rs4905994	14:101154072	14	101154072	T	C	0.329146	-0.240491	0.0251521	1.16078e-21	cis
miR-370-3p	rs7145610	14:101049406	14	101049406	T	C	0.740391	0.21785	0.0263814	1.48514e-16	cis
miR-370-3p	rs67625676	14:101173651	14	101173651	A	G	0.892632	0.253285	0.0377911	2.05251e-11	cis
miR-370-3p	rs58922423	14:101097938	14	101097938	C	G	0.817892	0.215058	0.0311889	5.37436e-12	cis
miR-370-3p	rs9324022	14:101172443	14	101172443	T	C	0.763739	0.21966	0.0284988	1.28103e-14	cis
miR-370-3p	rs1190906	14:101099142	14	101099142	T	C	0.772138	0.214026	0.0280396	2.29392e-14	cis
miR-376b-3p	rs9671394	14:101159674	14	101159674	C	T	0.284232	-0.220985	0.0320816	5.64954e-12	cis
miR-376c-3p	rs7143357	14:101054155	14	101054155	T	C	0.739636	0.179146	0.0235684	2.93629e-14	cis
miR-376c-3p	rs12147008	14:101186175	14	101186175	C	T	0.223221	-0.24082	0.0246742	1.67226e-22	cis
miR-376c-3p	rs4905998	14:101181781	14	101181781	A	G	0.330615	-0.228969	0.0216801	4.50557e-26	cis
miR-376c-3p	rs1190867	14:101069135	14	101069135	G	T	0.316788	-0.15714	0.0228333	5.89844e-12	cis
miR-376c-3p	rs4905999	14:101184139	14	101184139	A	G	0.181905	-0.277015	0.0270049	1.08996e-24	cis
miR-376c-3p	rs12897601	14:101182284	14	101182284	C	T	0.190452	-0.28274	0.0263473	7.25852e-27	cis
miR-376c-3p	rs2183632	14:101063388	14	101063388	C	T	0.319851	-0.160835	0.0227872	1.68737e-12	cis
miR-376c-3p	rs17099614	14:101167632	14	101167632	C	G	0.668809	0.211678	0.0217607	2.30046e-22	cis
miR-376c-3p	rs8008285	14:101146514	14	101146514	T	C	0.842905	0.213959	0.0289867	1.56788e-13	cis
miR-376c-3p	rs59228823	14:101185187	14	101185187	G	C	0.745519	0.170194	0.0240785	1.56849e-12	cis
miR-376c-3p	rs1190850	14:101064184	14	101064184	A	G	0.314302	-0.159136	0.0228456	3.2677e-12	cis
miR-376c-3p	rs12882815	14:101183142	14	101183142	C	G	0.331398	-0.2289	0.0216972	5.09301e-26	cis
miR-376c-3p	rs72631672	14:101187027	14	101187027	C	T	0.881829	0.278575	0.0329425	2.75745e-17	cis
miR-376c-3p	rs7155649	14:101181605	14	101181605	C	A	0.863608	0.250619	0.0307848	3.9198e-16	cis
miR-376c-3p	rs6575791	14:101029203	14	101029203	G	A	0.719841	0.163883	0.0232602	1.84634e-12	cis
miR-376c-3p	rs7141210	14:101182470	14	101182470	T	C	0.32902	-0.228595	0.021625	4.06555e-26	cis
miR-376c-3p	rs59939092	14:101169076	14	101169076	C	T	0.892837	0.263176	0.0337887	6.76014e-15	cis
miR-376c-3p	rs6575794	14:101039724	14	101039724	C	T	0.734189	0.167266	0.0234082	8.95985e-13	cis
miR-376c-3p	rs9671394	14:101159674	14	101159674	C	T	0.284232	-0.222292	0.0234564	2.62193e-21	cis
miR-376c-3p	rs11160594	14:101049906	14	101049906	C	T	0.741662	0.179342	0.0235474	2.61213e-14	cis
miR-376c-3p	rs12893790	14:101178804	14	101178804	C	G	0.190812	-0.285037	0.0265041	5.64542e-27	cis
miR-376c-3p	rs7142683	14:101158882	14	101158882	A	G	0.290748	-0.214508	0.0232182	2.493e-20	cis
miR-376c-3p	rs879059	14:101069954	14	101069954	T	A	0.31068	-0.156582	0.0226592	4.83605e-12	cis
miR-376c-3p	rs4900471	14:101162047	14	101162047	G	A	0.304173	-0.2042	0.0228629	4.20264e-19	cis
miR-376c-3p	rs8021301	14:101166924	14	101166924	G	C	0.668324	0.209581	0.0217631	5.9669e-22	cis
miR-376c-3p	rs1888581	14:101042715	14	101042715	A	C	0.735363	0.165096	0.0233182	1.44031e-12	cis
miR-376c-3p	rs1190852	14:101064905	14	101064905	A	G	0.310294	-0.15773	0.0227111	3.78299e-12	cis
miR-376c-3p	rs28379186	14:101168073	14	101168073	G	T	0.836434	0.247403	0.027972	9.18076e-19	cis
miR-376c-3p	rs72698727	14:101189019	14	101189019	C	T	0.82572	0.21176	0.0270669	5.13456e-15	cis
miR-376c-3p	rs67022228	14:101191007	14	101191007	A	T	0.731016	0.169894	0.0241315	1.91734e-12	cis
miR-376c-3p	rs77420215	14:101151030	14	101151030	C	T	0.945071	0.338224	0.0488044	4.20219e-12	cis
miR-376c-3p	rs4243729	14:101066656	14	101066656	A	C	0.311439	-0.156398	0.0225215	3.80141e-12	cis
miR-376c-3p	rs34700576	14:101173484	14	101173484	C	T	0.892725	0.262038	0.0336405	6.73478e-15	cis
miR-376c-3p	rs873076	14:101070559	14	101070559	A	G	0.31196	-0.154979	0.0226258	7.40385e-12	cis
miR-376c-3p	rs58702304	14:101167249	14	101167249	G	A	0.892706	0.263093	0.0338287	7.41361e-15	cis
miR-376c-3p	rs7142089	14:101172229	14	101172229	T	A	0.783402	0.184603	0.0260654	1.41783e-12	cis
miR-376c-3p	rs61993005	14:101034190	14	101034190	G	A	0.726044	0.163337	0.0232647	2.20598e-12	cis
miR-376c-3p	rs1190862	14:101067773	14	101067773	T	G	0.309628	-0.157244	0.0225331	2.98702e-12	cis
miR-376c-3p	rs8012970	14:101168491	14	101168491	T	C	0.347902	-0.210397	0.0221416	2.05198e-21	cis
miR-376c-3p	rs12434496	14:101179222	14	101179222	A	G	0.18959	-0.284953	0.0264815	5.29068e-27	cis
miR-376c-3p	rs10144381	14:101173297	14	101173297	C	T	0.673446	0.223473	0.0218314	1.36347e-24	cis
miR-376c-3p	rs12881545	14:101176212	14	101176212	G	C	0.370047	-0.239374	0.0222793	6.30836e-27	cis
miR-376c-3p	rs7493817	14:101038460	14	101038460	G	A	0.751723	0.178843	0.0241092	1.18838e-13	cis
miR-376c-3p	rs12433699	14:101035546	14	101035546	C	G	0.723403	0.161295	0.0231136	2.98625e-12	cis
miR-376c-3p	rs7154024	14:101031710	14	101031710	G	T	0.725015	0.162759	0.0232447	2.52309e-12	cis
miR-376c-3p	rs8020868	14:101166944	14	101166944	A	G	0.668343	0.20953	0.0217614	6.05917e-22	cis
miR-376c-3p	rs12881760	14:101176335	14	101176335	G	C	0.347791	-0.234931	0.0219751	1.12408e-26	cis
miR-376c-3p	rs60307965	14:101027448	14	101027448	C	T	0.725784	0.176828	0.0240738	2.0538e-13	cis
miR-376c-3p	rs1190872	14:101069704	14	101069704	A	G	0.310177	-0.156109	0.0226723	5.76102e-12	cis
miR-376c-3p	rs7140556	14:101036458	14	101036458	C	A	0.723818	0.163817	0.0232112	1.6929e-12	cis
miR-376c-3p	rs1555405	14:101176769	14	101176769	G	A	0.749075	0.187916	0.0235065	1.30401e-15	cis
miR-376c-3p	rs72631671	14:101176928	14	101176928	C	T	0.889487	0.275601	0.0330053	6.81394e-17	cis
miR-376c-3p	rs59100189	14:101184901	14	101184901	G	A	0.836013	0.21075	0.0287591	2.3344e-13	cis
miR-376c-3p	rs7145337	14:101155536	14	101155536	C	T	0.312091	-0.207395	0.0228255	1.02641e-19	cis
miR-376c-3p	rs61993004	14:101030579	14	101030579	G	A	0.724196	0.162405	0.0231935	2.52032e-12	cis
miR-376c-3p	rs10145513	14:101168587	14	101168587	A	G	0.668173	0.209202	0.0217367	6.3094e-22	cis
miR-376c-3p	rs1467536	14:101061851	14	101061851	A	G	0.318958	-0.163622	0.0227404	6.23736e-13	cis
miR-376c-3p	rs1190857	14:101066354	14	101066354	G	T	0.310273	-0.15701	0.0226988	4.60903e-12	cis
miR-376c-3p	rs12435171	14:101155220	14	101155220	G	A	0.312183	-0.207212	0.0228318	1.13046e-19	cis
miR-376c-3p	rs879058	14:101069901	14	101069901	G	T	0.311807	-0.156932	0.0226707	4.44466e-12	cis
miR-376c-3p	rs12588718	14:101149605	14	101149605	G	C	0.347269	-0.189405	0.0218657	4.62894e-18	cis
miR-376c-3p	rs4905994	14:101154072	14	101154072	T	C	0.329146	-0.197107	0.0225322	2.17591e-18	cis
miR-376c-3p	rs873077	14:101070535	14	101070535	G	A	0.312104	-0.154893	0.0226299	7.66731e-12	cis
miR-376c-3p	rs7149242	14:101159416	14	101159416	T	G	0.288371	-0.214492	0.0231495	1.94201e-20	cis
miR-376c-3p	rs4905978	14:101061271	14	101061271	C	T	0.318452	-0.163381	0.0227744	7.2894e-13	cis
miR-376c-3p	rs11620937	14:101151012	14	101151012	C	G	0.338205	-0.184923	0.0220716	5.36817e-17	cis
miR-376c-3p	rs67625676	14:101173651	14	101173651	A	G	0.892632	0.261904	0.0336234	6.73667e-15	cis
miR-376c-3p	rs11850952	14:101056280	14	101056280	G	T	0.743981	0.176232	0.0234387	5.52667e-14	cis
miR-376c-3p	rs7155375	14:101188731	14	101188731	C	T	0.635995	0.184125	0.021242	4.39918e-18	cis
miR-376c-3p	rs9324022	14:101172443	14	101172443	T	C	0.763739	0.179459	0.0255027	1.96632e-12	cis
miR-376c-3p	rs17577580	14:101189205	14	101189205	C	T	0.827094	0.214382	0.0272209	3.38987e-15	cis
miR-376c-3p	rs59825373	14:101168084	14	101168084	G	T	0.89241	0.264334	0.0337945	5.20795e-15	cis
miR-376c-3p	rs4905976	14:101060605	14	101060605	G	A	0.322862	-0.161737	0.0228054	1.32136e-12	cis
miR-376c-3p	rs61307974	14:101177272	14	101177272	C	T	0.888723	0.276405	0.0330438	6.02211e-17	cis
miR-376c-3p	rs2150518	14:101063229	14	101063229	C	T	0.318506	-0.16163	0.0228128	1.38978e-12	cis
miR-376c-3p	rs7145610	14:101049406	14	101049406	T	C	0.740391	0.180314	0.0236075	2.20605e-14	cis
miR-376c-3p	rs7147982	14:101046649	14	101046649	C	T	0.731753	0.161861	0.0231547	2.74046e-12	cis
miR-376c-3p	rs1190856	14:101065987	14	101065987	T	C	0.310244	-0.157127	0.0226942	4.401e-12	cis
miR-376c-3p	rs10139403	14:101194561	14	101194561	A	G	0.323897	-0.190447	0.0224774	2.39508e-17	cis
miR-376c-3p	rs879060	14:101069845	14	101069845	A	G	0.310926	-0.156697	0.0226735	4.81157e-12	cis
miR-376c-3p	rs7140792	14:101172183	14	101172183	C	T	0.892517	0.262816	0.0336717	5.93848e-15	cis
miR-376c-3p	rs4905977	14:101061208	14	101061208	C	G	0.318473	-0.163408	0.0227748	7.23353e-13	cis
miR-376c-3p	rs11849489	14:101037762	14	101037762	C	G	0.733365	0.168474	0.0233697	5.63227e-13	cis
miR-376c-3p	rs12147845	14:101144596	14	101144596	C	T	0.870989	0.218241	0.0311862	2.59659e-12	cis
miR-376c-3p	rs12436130	14:101031036	14	101031036	C	T	0.725015	0.162954	0.0232651	2.48357e-12	cis
miR-376c-3p	rs10146962	14:101170540	14	101170540	T	C	0.658875	0.213122	0.0213642	1.94772e-23	cis
miR-376c-3p	rs7141110	14:101172227	14	101172227	G	C	0.783235	0.181998	0.0260396	2.76271e-12	cis
miR-377-3p	rs4905998	14:101181781	14	101181781	A	G	0.330615	-0.168703	0.0216959	7.49678e-15	cis
miR-377-3p	rs7141210	14:101182470	14	101182470	T	C	0.32902	-0.168285	0.0216417	7.48753e-15	cis
miR-377-3p	rs12893790	14:101178804	14	101178804	C	G	0.190812	-0.183785	0.026624	5.09245e-12	cis
miR-377-3p	rs12881545	14:101176212	14	101176212	G	C	0.370047	-0.176729	0.0223029	2.29932e-15	cis
miR-377-3p	rs10144381	14:101173297	14	101173297	C	T	0.673446	0.167537	0.0218223	1.62448e-14	cis
miR-377-3p	rs12897601	14:101182284	14	101182284	C	T	0.190452	-0.189373	0.0264419	7.96067e-13	cis
miR-377-3p	rs12434496	14:101179222	14	101179222	A	G	0.18959	-0.183708	0.0266019	4.99069e-12	cis
miR-377-3p	rs12881760	14:101176335	14	101176335	G	C	0.347791	-0.171851	0.0220017	5.68293e-15	cis
miR-377-3p	rs12882815	14:101183142	14	101183142	C	G	0.331398	-0.168876	0.0217117	7.36214e-15	cis
miR-377-3p	rs4905999	14:101184139	14	101184139	A	G	0.181905	-0.207927	0.0269939	1.33185e-14	cis
miR-377-3p	rs10146962	14:101170540	14	101170540	T	C	0.658875	0.14783	0.0213842	4.74376e-12	cis
miR-377-5p	rs12882815	14:101183142	14	101183142	C	G	0.331398	-0.235197	0.0336605	2.80169e-12	cis
miR-377-5p	rs12881545	14:101176212	14	101176212	G	C	0.370047	-0.239528	0.034602	4.44141e-12	cis
miR-377-5p	rs10144381	14:101173297	14	101173297	C	T	0.673446	0.237087	0.0338177	2.37051e-12	cis
miR-377-5p	rs12881760	14:101176335	14	101176335	G	C	0.347791	-0.237314	0.0341174	3.50593e-12	cis
miR-377-5p	rs4905998	14:101181781	14	101181781	A	G	0.330615	-0.234552	0.0336373	3.10299e-12	cis
miR-377-5p	rs10146962	14:101170540	14	101170540	T	C	0.658875	0.232313	0.0330538	2.08989e-12	cis
miR-377-5p	rs7141210	14:101182470	14	101182470	T	C	0.32902	-0.234248	0.0335523	2.91866e-12	cis
miR-382-5p	rs879059	14:101069954	14	101069954	T	A	0.31068	-0.25966	0.0348386	9.10882e-14	cis
miR-382-5p	rs8012970	14:101168491	14	101168491	T	C	0.347902	-0.322529	0.0341094	3.20792e-21	cis
miR-382-5p	rs12435171	14:101155220	14	101155220	G	A	0.312183	-0.322857	0.0351501	4.11116e-20	cis
miR-382-5p	rs17099614	14:101167632	14	101167632	C	G	0.668809	0.326346	0.0335145	2.08728e-22	cis
miR-382-5p	rs1190903	14:101096414	14	101096414	C	T	0.772566	0.268909	0.03878	4.08472e-12	cis
miR-382-5p	rs8021301	14:101166924	14	101166924	G	C	0.668324	0.324506	0.0335121	3.55208e-22	cis
miR-382-5p	rs12882815	14:101183142	14	101183142	C	G	0.331398	-0.331976	0.0335153	3.95139e-23	cis
miR-382-5p	rs4905976	14:101060605	14	101060605	G	A	0.322862	-0.252999	0.0351122	5.78612e-13	cis
miR-382-5p	rs4905977	14:101061208	14	101061208	C	G	0.318473	-0.263233	0.0350389	5.79618e-14	cis
miR-382-5p	rs10146962	14:101170540	14	101170540	T	C	0.658875	0.328407	0.0329046	1.85367e-23	cis
miR-382-5p	rs59939092	14:101169076	14	101169076	C	T	0.892837	0.414387	0.0520088	1.61734e-15	cis
miR-382-5p	rs7142089	14:101172229	14	101172229	T	A	0.783402	0.292345	0.0401196	3.1733e-13	cis
miR-382-5p	rs12147008	14:101186175	14	101186175	C	T	0.223221	-0.316047	0.0382316	1.3778e-16	cis
miR-382-5p	rs7141210	14:101182470	14	101182470	T	C	0.32902	-0.330347	0.0334095	4.70183e-23	cis
miR-382-5p	rs72631672	14:101187027	14	101187027	C	T	0.881829	0.408715	0.0508158	8.7611e-16	cis
miR-382-5p	rs7155649	14:101181605	14	101181605	C	A	0.863608	0.322021	0.0476349	1.37822e-11	cis
miR-382-5p	rs1190904	14:101096606	14	101096606	A	G	0.772596	0.268729	0.0387774	4.20702e-12	cis
miR-382-5p	rs72631671	14:101176928	14	101176928	C	T	0.889487	0.412186	0.0508817	5.45642e-16	cis
miR-382-5p	rs28379186	14:101168073	14	101168073	G	T	0.836434	0.391528	0.0430393	9.28693e-20	cis
miR-382-5p	rs11850952	14:101056280	14	101056280	G	T	0.743981	0.286172	0.0360479	2.04383e-15	cis
miR-382-5p	rs1190905	14:101097647	14	101097647	G	T	0.817561	0.288861	0.0428515	1.57324e-11	cis
miR-382-5p	rs6575794	14:101039724	14	101039724	C	T	0.734189	0.247015	0.0360878	7.65718e-12	cis
miR-382-5p	rs1190906	14:101099142	14	101099142	T	C	0.772138	0.263048	0.0386648	1.02262e-11	cis
miR-382-5p	rs11849489	14:101037762	14	101037762	C	G	0.733365	0.247145	0.0360342	6.95363e-12	cis
miR-382-5p	rs7145610	14:101049406	14	101049406	T	C	0.740391	0.28563	0.0363322	3.79157e-15	cis
miR-382-5p	rs1190867	14:101069135	14	101069135	G	T	0.316788	-0.259921	0.035109	1.32877e-13	cis
miR-382-5p	rs4905978	14:101061271	14	101061271	C	T	0.318452	-0.263228	0.0350381	5.79472e-14	cis
miR-382-5p	rs1888581	14:101042715	14	101042715	A	C	0.735363	0.243774	0.0359485	1.19181e-11	cis
miR-382-5p	rs879060	14:101069845	14	101069845	A	G	0.310926	-0.259838	0.0348606	9.07951e-14	cis
miR-382-5p	rs1190852	14:101064905	14	101064905	A	G	0.310294	-0.261768	0.0349171	6.53749e-14	cis
miR-382-5p	rs17577580	14:101189205	14	101189205	C	T	0.827094	0.286006	0.0420754	1.06488e-11	cis
miR-382-5p	rs7147982	14:101046649	14	101046649	C	T	0.731753	0.239351	0.0356945	2.00661e-11	cis
miR-382-5p	rs73358778	14:101159975	14	101159975	C	T	0.891417	0.368384	0.0531887	4.32976e-12	cis
miR-382-5p	rs4905998	14:101181781	14	101181781	A	G	0.330615	-0.332318	0.0334881	3.29093e-23	cis
miR-382-5p	rs1190909	14:101101222	14	101101222	G	A	0.775531	0.26705	0.039234	9.99365e-12	cis
miR-382-5p	rs12881760	14:101176335	14	101176335	G	C	0.347791	-0.333841	0.0339788	8.78991e-23	cis
miR-382-5p	rs10139403	14:101194561	14	101194561	A	G	0.323897	-0.238	0.0348153	8.13915e-12	cis
miR-382-5p	rs1190850	14:101064184	14	101064184	A	G	0.314302	-0.264885	0.0351208	4.62453e-14	cis
miR-382-5p	rs58922423	14:101097938	14	101097938	C	G	0.817892	0.289588	0.042911	1.49314e-11	cis
miR-382-5p	rs873077	14:101070535	14	101070535	G	A	0.312104	-0.257233	0.0347935	1.43409e-13	cis
miR-382-5p	rs7143357	14:101054155	14	101054155	T	C	0.739636	0.283285	0.0362741	5.73923e-15	cis
miR-382-5p	rs2150518	14:101063229	14	101063229	C	T	0.318506	-0.261022	0.035096	1.02721e-13	cis
miR-382-5p	rs7493817	14:101038460	14	101038460	G	A	0.751723	0.269122	0.0371546	4.37895e-13	cis
miR-382-5p	rs12588718	14:101149605	14	101149605	G	C	0.347269	-0.292852	0.0336733	3.41132e-18	cis
miR-382-5p	rs7145337	14:101155536	14	101155536	C	T	0.312091	-0.322827	0.0351417	4.06044e-20	cis
miR-382-5p	rs2183632	14:101063388	14	101063388	C	T	0.319851	-0.260477	0.0350544	1.08068e-13	cis
miR-382-5p	rs12881545	14:101176212	14	101176212	G	C	0.370047	-0.336484	0.0344671	1.63123e-22	cis
miR-382-5p	rs4905999	14:101184139	14	101184139	A	G	0.181905	-0.392875	0.0417465	4.91543e-21	cis
miR-382-5p	rs10144381	14:101173297	14	101173297	C	T	0.673446	0.332591	0.0336787	5.32248e-23	cis
miR-382-5p	rs873076	14:101070559	14	101070559	A	G	0.31196	-0.257356	0.0347872	1.38248e-13	cis
miR-382-5p	rs10145513	14:101168587	14	101168587	A	G	0.668173	0.323644	0.0334727	4.08824e-22	cis
miR-382-5p	rs1190872	14:101069704	14	101069704	A	G	0.310177	-0.259623	0.0348566	9.45353e-14	cis
miR-382-5p	rs12893790	14:101178804	14	101178804	C	G	0.190812	-0.392419	0.0410402	1.15705e-21	cis
miR-382-5p	rs77420215	14:101151030	14	101151030	C	T	0.945071	0.522734	0.0751631	3.53421e-12	cis
miR-382-5p	rs4900471	14:101162047	14	101162047	G	A	0.304173	-0.31319	0.035219	5.96787e-19	cis
miR-382-5p	rs7149242	14:101159416	14	101159416	T	G	0.288371	-0.330312	0.0356553	1.96887e-20	cis
miR-382-5p	rs1467536	14:101061851	14	101061851	A	G	0.318958	-0.264088	0.0349839	4.39177e-14	cis
miR-382-5p	rs1190862	14:101067773	14	101067773	T	G	0.309628	-0.256488	0.0346583	1.35679e-13	cis
miR-382-5p	rs4243729	14:101066656	14	101066656	A	C	0.311439	-0.254561	0.0346428	2.00944e-13	cis
miR-382-5p	rs58702304	14:101167249	14	101167249	G	A	0.892706	0.414331	0.0520702	1.76017e-15	cis
miR-382-5p	rs8020868	14:101166944	14	101166944	A	G	0.668343	0.32446	0.0335093	3.57264e-22	cis
miR-382-5p	rs1190856	14:101065987	14	101065987	T	C	0.310244	-0.260849	0.0348911	7.65672e-14	cis
miR-382-5p	rs12590932	14:101163054	14	101163054	A	T	0.893648	0.374255	0.0535816	2.85329e-12	cis
miR-382-5p	rs1555405	14:101176769	14	101176769	G	A	0.749075	0.295258	0.0361832	3.34726e-16	cis
miR-382-5p	rs7140792	14:101172183	14	101172183	C	T	0.892517	0.409611	0.051844	2.77027e-15	cis
miR-382-5p	rs59825373	14:101168084	14	101168084	G	T	0.89241	0.415931	0.0520185	1.28717e-15	cis
miR-382-5p	rs4905994	14:101154072	14	101154072	T	C	0.329146	-0.302721	0.0347078	2.73364e-18	cis
miR-382-5p	rs12434496	14:101179222	14	101179222	A	G	0.18959	-0.391633	0.0410085	1.29637e-21	cis
miR-382-5p	rs72698727	14:101189019	14	101189019	C	T	0.82572	0.281693	0.041838	1.66252e-11	cis
miR-382-5p	rs879058	14:101069901	14	101069901	G	T	0.311807	-0.259751	0.0348577	9.21068e-14	cis
miR-382-5p	rs12588120	14:101162850	14	101162850	T	C	0.893709	0.374109	0.0535777	2.89852e-12	cis
miR-382-5p	rs9671394	14:101159674	14	101159674	C	T	0.284232	-0.339058	0.0361422	6.52007e-21	cis
miR-382-5p	rs61307974	14:101177272	14	101177272	C	T	0.888723	0.410347	0.0509526	8.04616e-16	cis
miR-382-5p	rs1190857	14:101066354	14	101066354	G	T	0.310273	-0.260786	0.034898	7.84975e-14	cis
miR-382-5p	rs67625676	14:101173651	14	101173651	A	G	0.892632	0.410917	0.0517597	2.03909e-15	cis
miR-382-5p	rs1190907	14:101099364	14	101099364	A	G	0.772847	0.264877	0.038722	7.89277e-12	cis
miR-382-5p	rs911330	14:101099721	14	101099721	T	C	0.774615	0.268715	0.0389063	4.95991e-12	cis
miR-382-5p	rs12897601	14:101182284	14	101182284	C	T	0.190452	-0.391127	0.0407883	8.87736e-22	cis
miR-382-5p	rs34700576	14:101173484	14	101173484	C	T	0.892725	0.411051	0.0517864	2.06414e-15	cis
miR-382-5p	rs11160594	14:101049906	14	101049906	C	T	0.741662	0.284332	0.036239	4.29505e-15	cis
miR-382-5p	rs7155375	14:101188731	14	101188731	C	T	0.635995	0.262309	0.032799	1.2702e-15	cis
miR-382-5p	rs72715828	14:101096528	14	101096528	C	T	0.817473	0.29028	0.0429851	1.44769e-11	cis
miR-382-5p	rs11620937	14:101151012	14	101151012	C	G	0.338205	-0.28742	0.0339847	2.73537e-17	cis
miR-382-5p	rs7142683	14:101158882	14	101158882	A	G	0.290748	-0.331339	0.0357568	1.92416e-20	cis
miR-382-5p	rs57712692	14:101161301	14	101161301	G	A	0.894439	0.373589	0.0536076	3.19289e-12	cis
miR-382-5p	rs7141110	14:101172227	14	101172227	G	C	0.783235	0.286492	0.0400862	8.87584e-13	cis
miR-409-3p	rs1190876	14:101071592	14	101071592	A	T	0.353354	-0.241033	0.0330154	2.86451e-13	cis
miR-409-3p	rs11847612	14:101023706	14	101023706	C	T	0.753476	0.258867	0.0371189	3.08047e-12	trans
miR-409-3p	rs17577580	14:101189205	14	101189205	C	T	0.827094	0.340337	0.0405626	4.84464e-17	cis
miR-409-3p	rs873076	14:101070559	14	101070559	A	G	0.31196	-0.289912	0.0335696	5.81327e-18	cis
miR-409-3p	rs7147982	14:101046649	14	101046649	C	T	0.731753	0.28735	0.0344065	6.73258e-17	cis
miR-409-3p	rs59939092	14:101169076	14	101169076	C	T	0.892837	0.406883	0.0503928	6.7905e-16	cis
miR-409-3p	rs1190862	14:101067773	14	101067773	T	G	0.309628	-0.290778	0.0334377	3.43455e-18	cis
miR-409-3p	rs12882815	14:101183142	14	101183142	C	G	0.331398	-0.362683	0.032287	2.80409e-29	cis
miR-409-3p	rs4905998	14:101181781	14	101181781	A	G	0.330615	-0.363373	0.0322583	1.96552e-29	cis
miR-409-3p	rs879059	14:101069954	14	101069954	T	A	0.31068	-0.291751	0.03362	4.03133e-18	cis
miR-409-3p	rs8008285	14:101146514	14	101146514	T	C	0.842905	0.332888	0.0432282	1.35316e-14	cis
miR-409-3p	rs7154024	14:101031710	14	101031710	G	T	0.725015	0.278312	0.0345799	8.38993e-16	cis
miR-409-3p	rs72715827	14:101090840	14	101090840	C	T	0.93848	0.501542	0.0678173	1.40895e-13	cis
miR-409-3p	rs72631671	14:101176928	14	101176928	C	T	0.889487	0.408556	0.0492855	1.13648e-16	cis
miR-409-3p	rs1555407	14:101086922	14	101086922	A	G	0.331383	-0.240802	0.0341734	1.83501e-12	cis
miR-409-3p	rs11160594	14:101049906	14	101049906	C	T	0.741662	0.307143	0.0350056	1.72246e-18	cis
miR-409-3p	rs12147008	14:101186175	14	101186175	C	T	0.223221	-0.352144	0.0368697	1.28397e-21	cis
miR-409-3p	rs1190903	14:101096414	14	101096414	C	T	0.772566	0.293624	0.0374772	4.69807e-15	cis
miR-409-3p	rs12433699	14:101035546	14	101035546	C	G	0.723403	0.275821	0.0343856	1.04558e-15	cis
miR-409-3p	rs1190867	14:101069135	14	101069135	G	T	0.316788	-0.29269	0.0338804	5.67508e-18	cis
miR-409-3p	rs28379186	14:101168073	14	101168073	G	T	0.836434	0.389638	0.0416749	8.8101e-21	cis
miR-409-3p	rs74356333	14:101233693	14	101233693	G	A	0.942651	0.479819	0.0703885	9.31425e-12	cis
miR-409-3p	rs6575791	14:101029203	14	101029203	G	A	0.719841	0.277286	0.0346125	1.13623e-15	trans
miR-409-3p	rs12882635	14:101079874	14	101079874	C	T	0.354196	-0.220965	0.0328615	1.76653e-11	cis
miR-409-3p	rs12435171	14:101155220	14	101155220	G	A	0.312183	-0.369495	0.0338086	8.37415e-28	cis
miR-409-3p	rs1190850	14:101064184	14	101064184	A	G	0.314302	-0.297205	0.0338904	1.79315e-18	cis
miR-409-3p	rs72715830	14:101108949	14	101108949	A	G	0.929368	0.436852	0.0639419	8.37318e-12	cis
miR-409-3p	rs1888581	14:101042715	14	101042715	A	C	0.735363	0.291849	0.0346501	3.67771e-17	cis
miR-409-3p	rs7143357	14:101054155	14	101054155	T	C	0.739636	0.303185	0.0350519	5.16858e-18	cis
miR-409-3p	rs1190904	14:101096606	14	101096606	A	G	0.772596	0.293462	0.0374746	4.84216e-15	cis
miR-409-3p	rs1467536	14:101061851	14	101061851	A	G	0.318958	-0.299099	0.0337467	7.78387e-19	cis
miR-409-3p	rs2150518	14:101063229	14	101063229	C	T	0.318506	-0.297607	0.0338516	1.47571e-18	cis
miR-409-3p	rs7493817	14:101038460	14	101038460	G	A	0.751723	0.308992	0.0358378	6.58096e-18	cis
miR-409-3p	rs7145337	14:101155536	14	101155536	C	T	0.312091	-0.369527	0.0338002	8.04106e-28	cis
miR-409-3p	rs1190872	14:101069704	14	101069704	A	G	0.310177	-0.291458	0.0336386	4.53933e-18	cis
miR-409-3p	rs9671394	14:101159674	14	101159674	C	T	0.284232	-0.388278	0.0347499	5.49703e-29	cis
miR-409-3p	rs879060	14:101069845	14	101069845	A	G	0.310926	-0.292711	0.0336381	3.26773e-18	cis
miR-409-3p	rs7155649	14:101181605	14	101181605	C	A	0.863608	0.338672	0.0460862	2.0018e-13	cis
miR-409-3p	rs59100189	14:101184901	14	101184901	G	A	0.836013	0.332589	0.0428727	8.65615e-15	cis
miR-409-3p	rs1190909	14:101101222	14	101101222	G	A	0.775531	0.287211	0.0379355	3.70288e-14	cis
miR-409-3p	rs1190906	14:101099142	14	101099142	T	C	0.772138	0.287716	0.0373683	1.36633e-14	cis
miR-409-3p	rs7153876	14:101077424	14	101077424	G	A	0.344769	-0.230639	0.0332028	3.74789e-12	cis
miR-409-3p	rs10144381	14:101173297	14	101173297	C	T	0.673446	0.364068	0.0324419	3.17449e-29	cis
miR-409-3p	rs1190852	14:101064905	14	101064905	A	G	0.310294	-0.293602	0.0336961	2.9535e-18	cis
miR-409-3p	rs67022228	14:101191007	14	101191007	A	T	0.731016	0.243642	0.0360583	1.40998e-11	cis
miR-409-3p	rs72698727	14:101189019	14	101189019	C	T	0.82572	0.335891	0.0403353	8.25754e-17	cis
miR-409-3p	rs2183632	14:101063388	14	101063388	C	T	0.319851	-0.296961	0.0338119	1.59537e-18	cis
miR-409-3p	rs1190856	14:101065987	14	101065987	T	C	0.310244	-0.292692	0.0336714	3.54163e-18	cis
miR-409-3p	rs12881760	14:101176335	14	101176335	G	C	0.347791	-0.376608	0.0326746	9.75517e-31	cis
miR-409-3p	rs4905977	14:101061208	14	101061208	C	G	0.318473	-0.299132	0.0337972	8.69033e-19	cis
miR-409-3p	rs72698729	14:101193935	14	101193935	T	A	0.879081	0.326878	0.0487439	2.00004e-11	cis
miR-409-3p	rs879058	14:101069901	14	101069901	G	T	0.311807	-0.29189	0.0336384	4.0531e-18	cis
miR-409-3p	rs873077	14:101070535	14	101070535	G	A	0.312104	-0.289826	0.0335757	6.02785e-18	cis
miR-409-3p	rs4905978	14:101061271	14	101061271	C	T	0.318452	-0.299097	0.0337965	8.75796e-19	cis
miR-409-3p	rs11849489	14:101037762	14	101037762	C	G	0.733365	0.296938	0.0347241	1.21652e-17	cis
miR-409-3p	rs7154135	14:101077741	14	101077741	C	A	0.353569	-0.225447	0.0331878	1.09779e-11	cis
miR-409-3p	rs11846581	14:101017103	14	101017103	C	G	0.759077	0.275362	0.0376782	2.70635e-13	trans
miR-409-3p	rs11850952	14:101056280	14	101056280	G	T	0.743981	0.304632	0.0348364	2.23708e-18	cis
miR-409-3p	rs12898185	14:101078774	14	101078774	T	G	0.352585	-0.220636	0.0329183	2.0484e-11	cis
miR-409-3p	rs59228823	14:101185187	14	101185187	G	C	0.745519	0.287992	0.0358292	9.13867e-16	cis
miR-409-3p	rs10145513	14:101168587	14	101168587	A	G	0.668173	0.355771	0.0322443	2.63061e-28	cis
miR-409-3p	rs7142089	14:101172229	14	101172229	T	A	0.783402	0.301888	0.0388236	7.49272e-15	cis
miR-409-3p	rs7140792	14:101172183	14	101172183	C	T	0.892517	0.404584	0.0502246	7.91623e-16	cis
miR-409-3p	rs11847644	14:101023795	14	101023795	C	T	0.753952	0.257884	0.0371599	3.92551e-12	trans
miR-409-3p	rs7141210	14:101182470	14	101182470	T	C	0.32902	-0.361833	0.032181	2.48736e-29	cis
miR-409-3p	rs10148448	14:101026148	14	101026148	G	A	0.753241	0.259752	0.0370138	2.25524e-12	trans
miR-409-3p	rs4243729	14:101066656	14	101066656	A	C	0.311439	-0.289532	0.0334212	4.59008e-18	cis
miR-409-3p	rs58922423	14:101097938	14	101097938	C	G	0.817892	0.307036	0.0415077	1.39215e-13	cis
miR-409-3p	rs1555405	14:101176769	14	101176769	G	A	0.749075	0.306581	0.0349928	1.93087e-18	cis
miR-409-3p	rs12893790	14:101178804	14	101178804	C	G	0.190812	-0.420362	0.0395941	2.48993e-26	cis
miR-409-3p	rs7141110	14:101172227	14	101172227	G	C	0.783235	0.296095	0.0387929	2.29865e-14	cis
miR-409-3p	rs4905981	14:101081452	14	101081452	C	T	0.354168	-0.221331	0.0328639	1.64187e-11	cis
miR-409-3p	rs10151519	14:101175798	14	101175798	G	A	0.806743	0.282968	0.0387144	2.68922e-13	cis
miR-409-3p	rs72715828	14:101096528	14	101096528	C	T	0.817473	0.307921	0.0415787	1.30434e-13	cis
miR-409-3p	rs11620937	14:101151012	14	101151012	C	G	0.338205	-0.327777	0.0327319	1.32282e-23	cis
miR-409-3p	rs10148392	14:101026299	14	101026299	A	G	0.750738	0.259716	0.0370268	2.31146e-12	trans
miR-409-3p	rs1190857	14:101066354	14	101066354	G	T	0.310273	-0.292547	0.0336784	3.73788e-18	cis
miR-409-3p	rs61993004	14:101030579	14	101030579	G	A	0.724196	0.277295	0.0345054	9.26075e-16	trans
miR-409-3p	rs12588120	14:101162850	14	101162850	T	C	0.893709	0.386003	0.0518551	9.77703e-14	cis
miR-409-3p	rs66695436	14:101075596	14	101075596	C	A	0.349961	-0.232156	0.0331291	2.42412e-12	cis
miR-409-3p	rs8021301	14:101166924	14	101166924	G	C	0.668324	0.356893	0.0322807	2.05197e-28	cis
miR-409-3p	rs4905976	14:101060605	14	101060605	G	A	0.322862	-0.290113	0.033871	1.07859e-17	cis
miR-409-3p	rs57712692	14:101161301	14	101161301	G	A	0.894439	0.384606	0.0518873	1.24088e-13	cis
miR-409-3p	rs6575794	14:101039724	14	101039724	C	T	0.734189	0.296437	0.0347779	1.54491e-17	cis
miR-409-3p	rs4905999	14:101184139	14	101184139	A	G	0.181905	-0.407631	0.0403442	5.31252e-24	cis
miR-409-3p	rs8012970	14:101168491	14	101168491	T	C	0.347902	-0.358544	0.0328464	9.69116e-28	cis
miR-409-3p	rs1190905	14:101097647	14	101097647	G	T	0.817561	0.306166	0.0414506	1.50994e-13	cis
miR-409-3p	rs77420215	14:101151030	14	101151030	C	T	0.945071	0.583367	0.0725905	9.25049e-16	cis
miR-409-3p	rs12436130	14:101031036	14	101031036	C	T	0.725015	0.278583	0.0346104	8.33986e-16	trans
miR-409-3p	rs8020868	14:101166944	14	101166944	A	G	0.668343	0.356811	0.0322782	2.09122e-28	cis
miR-409-3p	rs61993005	14:101034190	14	101034190	G	A	0.726044	0.279189	0.0346094	7.21358e-16	cis
miR-409-3p	rs10136158	14:101077250	14	101077250	C	A	0.344768	-0.230637	0.0332053	3.76306e-12	cis
miR-409-3p	rs58702304	14:101167249	14	101167249	G	A	0.892706	0.406822	0.0504524	7.41566e-16	cis
miR-409-3p	rs61307974	14:101177272	14	101177272	C	T	0.888723	0.408882	0.0493464	1.17165e-16	cis
miR-409-3p	rs4905994	14:101154072	14	101154072	T	C	0.329146	-0.345859	0.0334116	4.12155e-25	cis
miR-409-3p	rs2776544	14:101054029	14	101054029	T	G	0.396251	-0.227093	0.0333223	9.4238e-12	cis
miR-409-3p	rs7492369	14:101020800	14	101020800	C	T	0.755698	0.257176	0.0372254	4.89403e-12	trans
miR-409-3p	rs911324	14:101083958	14	101083958	C	A	0.342046	-0.22504	0.0326954	5.86304e-12	cis
miR-409-3p	rs34700576	14:101173484	14	101173484	C	T	0.892725	0.404351	0.0501747	7.70135e-16	cis
miR-409-3p	rs67625676	14:101173651	14	101173651	A	G	0.892632	0.404168	0.0501491	7.67176e-16	cis
miR-409-3p	rs9324022	14:101172443	14	101172443	T	C	0.763739	0.282318	0.0380255	1.13261e-13	cis
miR-409-3p	rs17099614	14:101167632	14	101167632	C	G	0.668809	0.358671	0.032282	1.1148e-28	cis
miR-409-3p	rs10139403	14:101194561	14	101194561	A	G	0.323897	-0.264968	0.0336302	3.30355e-15	cis
miR-409-3p	rs10146962	14:101170540	14	101170540	T	C	0.658875	0.356863	0.0317056	2.17587e-29	cis
miR-409-3p	rs12588718	14:101149605	14	101149605	G	C	0.347269	-0.328979	0.0324435	3.6691e-24	cis
miR-409-3p	rs7140556	14:101036458	14	101036458	C	A	0.723818	0.280094	0.0345282	4.97791e-16	cis
miR-409-3p	rs4900471	14:101162047	14	101162047	G	A	0.304173	-0.360329	0.0338822	2.05367e-26	cis
miR-409-3p	rs72631672	14:101187027	14	101187027	C	T	0.881829	0.407022	0.0492149	1.33631e-16	cis
miR-409-3p	rs732565	14:101076839	14	101076839	G	A	0.349911	-0.231396	0.0330005	2.35123e-12	cis
miR-409-3p	rs1190907	14:101099364	14	101099364	A	G	0.772847	0.289277	0.0374239	1.07759e-14	cis
miR-409-3p	rs59825373	14:101168084	14	101168084	G	T	0.89241	0.407638	0.050405	6.10249e-16	cis
miR-409-3p	rs11622192	14:101016190	14	101016190	G	A	0.759852	0.296621	0.0393044	4.46195e-14	trans
miR-409-3p	rs7145610	14:101049406	14	101049406	T	C	0.740391	0.307972	0.0350974	1.71225e-18	cis
miR-409-3p	rs12434496	14:101179222	14	101179222	A	G	0.18959	-0.419523	0.0395639	2.8653e-26	cis
miR-409-3p	rs7155375	14:101188731	14	101188731	C	T	0.635995	0.276943	0.0317045	2.43374e-18	cis
miR-409-3p	rs12897601	14:101182284	14	101182284	C	T	0.190452	-0.419035	0.0393497	1.76233e-26	cis
miR-409-3p	rs7142683	14:101158882	14	101158882	A	G	0.290748	-0.378587	0.0343905	3.47895e-28	cis
miR-409-3p	rs7149242	14:101159416	14	101159416	T	G	0.288371	-0.377465	0.0342929	3.53173e-28	cis
miR-409-3p	rs12590932	14:101163054	14	101163054	A	T	0.893648	0.38628	0.0518584	9.423e-14	cis
miR-409-3p	rs72698722	14:101181881	14	101181881	C	T	0.808936	0.271522	0.0392031	4.32815e-12	cis
miR-409-3p	rs1190881	14:101079859	14	101079859	T	C	0.346494	-0.222745	0.0328933	1.27245e-11	cis
miR-409-3p	rs10873520	14:101175967	14	101175967	G	A	0.809826	0.284259	0.0391748	3.98194e-13	cis
miR-409-3p	rs911330	14:101099721	14	101099721	T	C	0.774615	0.292431	0.0376036	7.44608e-15	cis
miR-409-3p	rs60307965	14:101027448	14	101027448	C	T	0.725784	0.29191	0.0358406	3.80247e-16	trans
miR-409-3p	rs73358778	14:101159975	14	101159975	C	T	0.891417	0.380225	0.0514794	1.51364e-13	cis
miR-409-3p	rs60013592	14:101021558	14	101021558	C	T	0.755543	0.258793	0.0372552	3.74434e-12	trans
miR-409-3p	rs12881545	14:101176212	14	101176212	G	C	0.370047	-0.376478	0.0331638	7.24375e-30	cis
miR-431-5p	rs4900471	14:101162047	14	101162047	G	A	0.304173	-0.25201	0.033359	4.20568e-14	cis
miR-431-5p	rs10144381	14:101173297	14	101173297	C	T	0.673446	0.277728	0.0318966	3.11642e-18	cis
miR-431-5p	rs12882815	14:101183142	14	101183142	C	G	0.331398	-0.273833	0.0317563	6.52559e-18	cis
miR-431-5p	rs8020868	14:101166944	14	101166944	A	G	0.668343	0.235066	0.031862	1.61151e-13	cis
miR-431-5p	rs10145513	14:101168587	14	101168587	A	G	0.668173	0.234361	0.0318268	1.78968e-13	cis
miR-431-5p	rs7149242	14:101159416	14	101159416	T	G	0.288371	-0.250237	0.0338411	1.41995e-13	cis
miR-431-5p	rs9671394	14:101159674	14	101159674	C	T	0.284232	-0.259764	0.0342991	3.63311e-14	cis
miR-431-5p	rs12435171	14:101155220	14	101155220	G	A	0.312183	-0.254506	0.0333234	2.21546e-14	cis
miR-431-5p	rs12881545	14:101176212	14	101176212	G	C	0.370047	-0.291848	0.0325957	3.4413e-19	cis
miR-431-5p	rs8012970	14:101168491	14	101168491	T	C	0.347902	-0.235836	0.0324122	3.435e-13	cis
miR-431-5p	rs12434496	14:101179222	14	101179222	A	G	0.18959	-0.269382	0.0390302	5.13171e-12	cis
miR-431-5p	rs12588718	14:101149605	14	101149605	G	C	0.347269	-0.213915	0.0319587	2.17916e-11	cis
miR-431-5p	rs7142683	14:101158882	14	101158882	A	G	0.290748	-0.250203	0.0339403	1.68274e-13	cis
miR-431-5p	rs8021301	14:101166924	14	101166924	G	C	0.668324	0.235108	0.0318647	1.60282e-13	cis
miR-431-5p	rs12893790	14:101178804	14	101178804	C	G	0.190812	-0.270891	0.0390583	4.04652e-12	cis
miR-431-5p	rs4905999	14:101184139	14	101184139	A	G	0.181905	-0.275129	0.0397061	4.23375e-12	cis
miR-431-5p	rs7141210	14:101182470	14	101182470	T	C	0.32902	-0.274133	0.031649	4.64909e-18	cis
miR-431-5p	rs12897601	14:101182284	14	101182284	C	T	0.190452	-0.276286	0.0388002	1.07361e-12	cis
miR-431-5p	rs12881760	14:101176335	14	101176335	G	C	0.347791	-0.276109	0.0321899	9.69439e-18	cis
miR-431-5p	rs17099614	14:101167632	14	101167632	C	G	0.668809	0.238542	0.0318629	7.07254e-14	cis
miR-431-5p	rs4905998	14:101181781	14	101181781	A	G	0.330615	-0.274226	0.0317307	5.50884e-18	cis
miR-431-5p	rs7145337	14:101155536	14	101155536	C	T	0.312091	-0.254779	0.0333145	2.04609e-14	cis
miR-431-5p	rs4905994	14:101154072	14	101154072	T	C	0.329146	-0.230671	0.0329116	2.4035e-12	cis
miR-431-5p	rs10146962	14:101170540	14	101170540	T	C	0.658875	0.258244	0.0312296	1.34875e-16	cis
miR-432-5p	rs7141210	14:101182470	14	101182470	T	C	0.32902	-0.236211	0.027837	2.14772e-17	cis
miR-432-5p	rs12893790	14:101178804	14	101178804	C	G	0.190812	-0.249356	0.0342938	3.56407e-13	cis
miR-432-5p	rs7145337	14:101155536	14	101155536	C	T	0.312091	-0.218929	0.0292996	7.8937e-14	cis
miR-432-5p	rs12897601	14:101182284	14	101182284	C	T	0.190452	-0.247352	0.0340889	3.98479e-13	cis
miR-432-5p	rs4905999	14:101184139	14	101184139	A	G	0.181905	-0.238083	0.034912	9.13416e-12	cis
miR-432-5p	rs9671394	14:101159674	14	101159674	C	T	0.284232	-0.215036	0.0301927	1.06272e-12	cis
miR-432-5p	rs12588718	14:101149605	14	101149605	G	C	0.347269	-0.209072	0.0280217	8.58127e-14	cis
miR-432-5p	rs9324022	14:101172443	14	101172443	T	C	0.763739	0.218021	0.0325759	2.19049e-11	cis
miR-432-5p	rs72698716	14:101173201	14	101173201	G	T	0.783221	0.217853	0.0320128	1.00925e-11	cis
miR-432-5p	rs10144381	14:101173297	14	101173297	C	T	0.673446	0.24004	0.0280521	1.15931e-17	cis
miR-432-5p	rs10146962	14:101170540	14	101170540	T	C	0.658875	0.222658	0.027466	5.20162e-16	cis
miR-432-5p	rs8021301	14:101166924	14	101166924	G	C	0.668324	0.221507	0.0279554	2.30743e-15	cis
miR-432-5p	rs17099614	14:101167632	14	101167632	C	G	0.668809	0.222003	0.0279623	2.03223e-15	cis
miR-432-5p	rs4905994	14:101154072	14	101154072	T	C	0.329146	-0.214025	0.0288906	1.28097e-13	cis
miR-432-5p	rs17099623	14:101173124	14	101173124	A	C	0.783449	0.217512	0.0320088	1.08023e-11	cis
miR-432-5p	rs12881760	14:101176335	14	101176335	G	C	0.347791	-0.243796	0.0282892	6.81575e-18	cis
miR-432-5p	rs12434496	14:101179222	14	101179222	A	G	0.18959	-0.247674	0.0342705	4.93711e-13	cis
miR-432-5p	rs7142683	14:101158882	14	101158882	A	G	0.290748	-0.216734	0.029843	3.80013e-13	cis
miR-432-5p	rs7148436	14:101173911	14	101173911	G	C	0.786324	0.217699	0.0323313	1.6576e-11	cis
miR-432-5p	rs4905998	14:101181781	14	101181781	A	G	0.330615	-0.236076	0.0279096	2.7063e-17	cis
miR-432-5p	rs11620937	14:101151012	14	101151012	C	G	0.338205	-0.204254	0.0282772	5.07417e-13	cis
miR-432-5p	rs4900471	14:101162047	14	101162047	G	A	0.304173	-0.218844	0.0293305	8.5667e-14	cis
miR-432-5p	rs7155375	14:101188731	14	101188731	C	T	0.635995	0.186573	0.0272776	7.93096e-12	cis
miR-432-5p	rs7149242	14:101159416	14	101159416	T	G	0.288371	-0.216451	0.0297569	3.49027e-13	cis
miR-432-5p	rs12881545	14:101176212	14	101176212	G	C	0.370047	-0.247444	0.0286871	6.37612e-18	cis
miR-432-5p	rs12882815	14:101183142	14	101183142	C	G	0.331398	-0.236079	0.0279307	2.85613e-17	cis
miR-432-5p	rs8012970	14:101168491	14	101168491	T	C	0.347902	-0.222992	0.0284343	4.42204e-15	cis
miR-432-5p	rs8020868	14:101166944	14	101166944	A	G	0.668343	0.221473	0.027953	2.31738e-15	cis
miR-432-5p	rs12435171	14:101155220	14	101155220	G	A	0.312183	-0.218556	0.0293079	8.8346e-14	cis
miR-432-5p	rs10145513	14:101168587	14	101168587	A	G	0.668173	0.221036	0.0279215	2.446e-15	cis
miR-433-3p	rs17099614	14:101167632	14	101167632	C	G	0.668809	0.201794	0.0289512	3.16624e-12	cis
miR-433-3p	rs10144381	14:101173297	14	101173297	C	T	0.673446	0.219739	0.029054	3.93485e-14	cis
miR-433-3p	rs8020868	14:101166944	14	101166944	A	G	0.668343	0.199579	0.0289467	5.39735e-12	cis
miR-433-3p	rs10145513	14:101168587	14	101168587	A	G	0.668173	0.19846	0.0289162	6.72932e-12	cis
miR-433-3p	rs12147008	14:101186175	14	101186175	C	T	0.223221	-0.245136	0.0327778	7.50475e-14	cis
miR-433-3p	rs8021301	14:101166924	14	101166924	G	C	0.668324	0.199652	0.028949	5.32383e-12	cis
miR-433-3p	rs7155375	14:101188731	14	101188731	C	T	0.635995	0.197083	0.0281361	2.47618e-12	cis
miR-433-3p	rs4905999	14:101184139	14	101184139	A	G	0.181905	-0.241627	0.036042	2.02744e-11	cis
miR-433-3p	rs7155649	14:101181605	14	101181605	C	A	0.863608	0.275895	0.0407244	1.24679e-11	cis
miR-433-3p	rs8012970	14:101168491	14	101168491	T	C	0.347902	-0.200113	0.0294457	1.07556e-11	cis
miR-433-3p	rs12881545	14:101176212	14	101176212	G	C	0.370047	-0.23417	0.029686	3.06467e-15	cis
miR-433-3p	rs7141210	14:101182470	14	101182470	T	C	0.32902	-0.21412	0.0288367	1.12564e-13	cis
miR-433-3p	rs12882815	14:101183142	14	101183142	C	G	0.331398	-0.214232	0.0289322	1.31519e-13	cis
miR-433-3p	rs10146962	14:101170540	14	101170540	T	C	0.658875	0.208041	0.0284224	2.4867e-13	cis
miR-433-3p	rs12881760	14:101176335	14	101176335	G	C	0.347791	-0.221142	0.0293082	4.50869e-14	cis
miR-433-3p	rs12893790	14:101178804	14	101178804	C	G	0.190812	-0.253398	0.0354045	8.23296e-13	cis
miR-433-3p	rs4905998	14:101181781	14	101181781	A	G	0.330615	-0.213721	0.0289122	1.44545e-13	cis
miR-433-3p	rs12897601	14:101182284	14	101182284	C	T	0.190452	-0.249669	0.0351985	1.31072e-12	cis
miR-433-3p	rs12434496	14:101179222	14	101179222	A	G	0.18959	-0.251636	0.0353805	1.14127e-12	cis
miR-4429	rs62143937	2:68640381	2	68640381	G	C	0.593598	0.109647	0.0135931	7.24098e-16	trans
miR-4429	rs7572299	2:68581246	2	68581246	T	A	0.538033	0.107773	0.0132638	4.46137e-16	trans
miR-4429	rs116401291	2:68625625	2	68625625	C	T	0.545777	0.114323	0.0128884	7.30017e-19	trans
miR-4429	rs115843438	2:68635524	2	68635524	G	C	0.551072	0.118342	0.0132369	3.88269e-19	trans
miR-4429	rs148606111	2:68625717	2	68625717	T	G	0.54743	0.115007	0.0129311	5.90517e-19	trans
miR-4429	rs62143936	2:68640202	2	68640202	A	G	0.593307	0.109092	0.013598	1.03529e-15	trans
miR-4429	rs6546395	2:68629271	2	68629271	A	G	0.55448	0.116327	0.013078	5.84871e-19	trans
miR-4429	rs7590433	2:68628507	2	68628507	A	G	0.554708	0.118314	0.0131308	2.05347e-19	trans
miR-4429	rs13010285	2:68621842	2	68621842	G	T	0.683506	0.105886	0.0137072	1.11996e-14	trans
miR-4429	rs13009741	2:68584437	2	68584437	C	A	0.678986	0.0965951	0.0143102	1.47765e-11	trans
miR-4429	rs6546410	2:68636105	2	68636105	C	G	0.702434	0.109252	0.0145915	7.02496e-14	trans
miR-4429	rs10496165	2:68620089	2	68620089	C	T	0.697496	0.104328	0.0139409	7.23052e-14	trans
miR-4429	rs62143935	2:68640090	2	68640090	T	C	0.59325	0.109114	0.0135974	1.01861e-15	trans
miR-4429	rs6546407	2:68634920	2	68634920	A	C	0.55091	0.118316	0.0132206	3.57573e-19	trans
miR-4429	rs6546400	2:68630648	2	68630648	G	A	0.554382	0.116519	0.01309	5.51426e-19	trans
miR-4429	rs59332926	2:68639631	2	68639631	G	A	0.73529	0.107748	0.0153295	2.08251e-12	trans
miR-4429	rs6714719	2:68593773	2	68593773	G	C	0.698404	0.104022	0.0140026	1.09597e-13	trans
miR-4429	rs10174380	2:68596469	2	68596469	C	T	0.685243	0.105793	0.013758	1.47654e-14	trans
miR-4429	rs6546399	2:68630646	2	68630646	C	T	0.55394	0.116432	0.0130781	5.44285e-19	trans
miR-4429	rs6546404	2:68632635	2	68632635	G	T	0.54995	0.117873	0.0131425	2.99622e-19	trans
miR-4429	rs6546398	2:68630417	2	68630417	G	C	0.552757	0.116069	0.0130394	5.51262e-19	trans
miR-4429	rs56188212	2:68611631	2	68611631	T	C	0.698075	0.104494	0.0139445	6.70143e-14	trans
miR-4429	rs17601687	2:68615899	2	68615899	G	A	0.697578	0.104385	0.0139499	7.27284e-14	trans
miR-4429	rs13005198	2:68638873	2	68638873	A	G	0.702186	0.109146	0.0145852	7.24718e-14	trans
miR-4429	rs148453091	2:68635471	2	68635471	A	G	0.70445	0.109845	0.014643	6.30712e-14	trans
miR-4429	rs6757938	2:68632858	2	68632858	A	G	0.549958	0.117883	0.0131447	3.01531e-19	trans
miR-4429	rs56904245	2:68638477	2	68638477	T	C	0.550669	0.118152	0.0132393	4.48372e-19	trans
miR-4429	rs6546411	2:68637699	2	68637699	A	G	0.556248	0.120734	0.0133195	1.25235e-19	trans
miR-4429	rs7608429	2:68580836	2	68580836	G	T	0.678719	0.0961096	0.0143227	1.9424e-11	trans
miR-4429	rs7598360	2:68630925	2	68630925	A	G	0.553165	0.11928	0.013065	6.86439e-20	trans
miR-4429	rs6546392	2:68627441	2	68627441	A	G	0.555235	0.116707	0.0131	5.15322e-19	trans
miR-4429	rs1373200	2:68622658	2	68622658	C	T	0.547142	0.112939	0.0127537	8.33856e-19	trans
miR-4429	rs6546408	2:68635048	2	68635048	T	C	0.551062	0.118342	0.0132343	3.82082e-19	trans
miR-4429	rs6419643	2:68631260	2	68631260	T	G	0.548825	0.116437	0.0130059	3.47152e-19	trans
miR-4429	rs13028920	2:68629916	2	68629916	C	T	0.552648	0.115995	0.0130351	5.65086e-19	trans
miR-4429	rs6546412	2:68637710	2	68637710	T	C	0.557086	0.121849	0.0133438	6.75638e-20	trans
miR-4429	rs11884999	2:68645737	2	68645737	T	C	0.593791	0.108839	0.0136304	1.40554e-15	trans
miR-4429	rs62143929	2:68638359	2	68638359	C	G	0.700377	0.109847	0.014575	4.82064e-14	trans
miR-4429	rs13005922	2:68629998	2	68629998	T	A	0.701261	0.106555	0.0143519	1.1324e-13	trans
miR-4429	rs6546397	2:68630367	2	68630367	G	A	0.552756	0.116061	0.0130396	5.55037e-19	trans
miR-4429	rs17602092	2:68620410	2	68620410	T	A	0.697529	0.104351	0.0139402	7.11976e-14	trans
miR-4429	rs145550552	2:68628329	2	68628329	G	A	0.556221	0.118259	0.0131377	2.22673e-19	trans
miR-4429	rs6546393	2:68627575	2	68627575	T	C	0.554017	0.117707	0.0130653	2.07683e-19	trans
miR-4429	rs2241947	2:68615395	2	68615395	C	T	0.697988	0.104503	0.013944	6.65443e-14	trans
miR-4429	rs58884480	2:68645347	2	68645347	G	A	0.734214	0.105803	0.015237	3.81685e-12	trans
miR-4429	rs6709464	2:68622220	2	68622220	C	T	0.697279	0.10404	0.0139278	8.02517e-14	trans
miR-4429	rs1050181	2:68622952	2	68622952	G	C	0.544992	0.113852	0.0128425	7.62984e-19	trans
miR-4429	rs6744306	2:68632736	2	68632736	T	C	0.549956	0.117881	0.0131429	2.98735e-19	trans
miR-4429	rs13011577	2:68639273	2	68639273	G	A	0.702349	0.109115	0.0145899	7.49921e-14	trans
miR-4429	rs62143899	2:68604553	2	68604553	C	T	0.698307	0.103959	0.0139638	9.70142e-14	trans
miR-4429	rs59998610	2:68646771	2	68646771	G	T	0.731295	0.101746	0.0152256	2.34801e-11	trans
[truncated: 1,293 more rows]

## Sheet: Table S4
miRNA	SNP	position	effect_allele	other_allele	eaf	beta	se	pval	cismark	maf	R2	F
let-7b-5p	rs529565	9:136149500	T	C	0.665911	-0.110358	0.0100508	4.77036e-28	trans	0.334089	0.0524502	120.449
miR-10a-5p	rs2519093	9:136141870	C	T	0.809892	-0.210913	0.017778	1.82718e-32	trans	0.190108	0.0606997	140.618
miR-10a-5p	rs529565	9:136149500	T	C	0.665911	-0.18394	0.0145487	1.22153e-36	trans	0.334089	0.0683739	159.701
miR-10b-5p	rs2519093	9:136141870	C	T	0.809892	-0.215578	0.0174056	3.12992e-35	trans	0.190108	0.065798	153.261
miR-10b-5p	rs529565	9:136149500	T	C	0.665911	-0.179319	0.0142903	4.05988e-36	trans	0.334089	0.0674216	157.316
miR-126-3p	rs2519093	9:136141870	C	T	0.809892	-0.211422	0.0158787	1.89863e-40	trans	0.190108	0.0752708	177.121
miR-126-3p	rs529565	9:136149500	T	C	0.665911	-0.174412	0.0130438	8.90907e-41	trans	0.334089	0.0758613	178.625
miR-130a-3p	rs11607122	11:57389737	G	A	0.743793	-0.302872	0.0231743	4.92985e-39	cis	0.256207	0.0727209	170.651
miR-130a-3p	rs71460549	11:57484130	G	C	0.661292	-0.257159	0.0224293	1.97108e-30	cis	0.338708	0.0569194	131.332
miR-136-5p	rs12897601	14:101182284	C	T	0.190452	-0.495602	0.0442312	3.86134e-29	cis	0.190452	0.054502	125.433
miR-136-5p	rs12881760	14:101176335	G	C	0.347791	-0.416935	0.0368653	1.17509e-29	cis	0.347791	0.0554701	127.792
miR-139-5p	rs2519093	9:136141870	C	T	0.809892	-0.179103	0.0141916	1.62948e-36	trans	0.190108	0.0681456	159.129
miR-139-5p	rs529565	9:136149500	T	C	0.665911	-0.159786	0.0115848	2.81882e-43	trans	0.334089	0.0803295	190.065
miR-3689a-3p	rs9410006	9:137748168	C	T	0.413955	0.279702	0.0260373	6.43845e-27	cis	0.413955	0.0503175	115.292
miR-3689a-3p	rs3128562	9:137745210	A	G	0.300754	0.396962	0.0274099	1.56414e-47	cis	0.300754	0.0878409	209.549
miR-3689a-3p	rs11103545	9:137739980	G	T	0.285208	0.337768	0.0292169	6.51736e-31	cis	0.285208	0.0578158	133.527
miR-3689a-3p	rs13946	9:137734232	C	T	0.257382	0.3805	0.0328277	4.58693e-31	cis	0.257382	0.0580999	134.224
miR-370-3p	rs12881760	14:101176335	G	C	0.347791	-0.264905	0.0246027	4.91067e-27	cis	0.347791	0.0505399	115.829
miR-376c-3p	rs12897601	14:101182284	C	T	0.190452	-0.28274	0.0263473	7.25852e-27	cis	0.190452	0.050219	115.055
miR-409-3p	rs9671394	14:101159674	C	T	0.284232	-0.388278	0.0347499	5.49703e-29	cis	0.284232	0.0542143	124.732
miR-409-3p	rs12881760	14:101176335	G	C	0.347791	-0.376608	0.0326746	9.75517e-31	cis	0.347791	0.0574893	132.727
miR-625-5p	rs1269068	14:65767333	C	T	0.643163	-0.223379	0.0194944	2.12901e-30	cis	0.356837	0.056857	131.179
miR-625-5p	rs12881755	14:65801811	A	G	0.320867	0.23032	0.0200348	1.38181e-30	cis	0.320867	0.0572073	132.037
miR-625-5p	rs2127868	14:65794327	G	A	0.220849	0.364388	0.0222055	1.62839e-60	cis	0.220849	0.110032	269.033
miR-625-5p	rs76375630	14:65753942	G	A	0.888368	-0.355156	0.0325674	1.08788e-27	cis	0.111632	0.0517756	118.815
miR-625-5p	rs12147473	14:65795081	C	T	0.845789	-0.329795	0.0265098	1.57577e-35	cis	0.154211	0.0663441	154.623
miR-6803-3p	rs10163414	16:88619493	C	T	0.708147	-0.206219	0.017703	2.32671e-31	trans	0.291853	0.0586486	135.57
miR-181a-5p	rs1434282	1:199010721	C	T	0.271104	0.177906	0.0136182	5.29593e-39	cis	0.271104	0.0726647	170.508

## Sheet: Table S5
SNP	chr	bp	refA	freq	b	se	p	freq_geno	bJ	bJ_se	pJ	LD_r	miRNA	cismark	lead.SNP
rs4489379	9	136084941	C	0.389128	-0.00504913	0.0101367	0.618409	0.387299	0.127991	0.0114314	4.24053e-29	-0.121961	let-7b-5p	trans
rs10901250	9	136121626	G	0.881518	-0.0479269	0.0154722	0.00195093	0.88269	-0.723275	0.0282435	1.22402e-144	0.501198	let-7b-5p	trans
rs529565	9	136149500	T	0.665911	-0.110358	0.0100508	4.77036e-28	0.665951	-0.423812	0.0159619	2.46313e-155	-0.640716	let-7b-5p	trans	*
rs633862	9	136155444	T	0.460592	-0.0678813	0.00992979	8.13602e-12	0.550548	-1.22624	0.029361	0	-0.754283	let-7b-5p	trans
rs558240	9	136157133	G	0.601396	-0.0483666	0.0100883	1.63224e-06	0.58838	-0.981686	0.0265049	2.81589e-300	0	let-7b-5p	trans
rs7849887	9	136042782	G	0.701525	-0.0129392	0.0100249	0.196804	0.685185	0.0928239	0.0105723	1.63632e-18	0.0502991	let-7c-5p	trans
rs10901250	9	136121626	G	0.881518	-0.0359305	0.0140885	0.0107618	0.88269	-0.65858	0.0255921	4.89918e-146	-0.258635	let-7c-5p	trans
rs62574563	9	136127764	C	0.652467	0.0180512	0.0101502	0.0753354	0.665951	0.161033	0.0118765	7.02057e-42	0.459141	let-7c-5p	trans
rs475419	9	136148231	T	0.454203	-0.0632199	0.00901932	2.39362e-12	0.556271	-1.14249	0.026971	0	-0.640312	let-7c-5p	trans
rs529565	9	136149500	T	0.665911	-0.093158	0.00918082	3.41638e-24	0.665951	-0.379866	0.0141745	3.29976e-158	0.262372	let-7c-5p	trans	*
rs558240	9	136157133	G	0.601396	-0.0470318	0.00917265	2.93783e-07	0.58838	-0.900882	0.023929	0	0	let-7c-5p	trans
rs8176632	9	136152547	C	0.860389	-0.038785	0.0207833	0.0620194	0.865363	-1.0065	0.041538	1.05366e-129	-0.195761	let-7e-5p	trans
rs651007	9	136153875	C	0.787179	-0.129758	0.0171483	3.82519e-14	0.786441	-0.289536	0.0225547	1.01681e-37	0.304035	let-7e-5p	trans	*
rs500428	9	136155343	A	0.27049	-0.0507815	0.0163718	0.00192375	0.260849	-0.285476	0.0231259	5.2218e-35	-0.661258	let-7e-5p	trans
rs633862	9	136155444	T	0.460592	-0.0708296	0.0145813	1.18843e-06	0.550548	-1.1397	0.0413065	1.41457e-167	-0.600209	let-7e-5p	trans
rs11244064	9	136161837	G	0.682867	-0.0181216	0.0158439	0.252725	0.675886	-0.912797	0.038547	5.78267e-124	-0.177408	let-7e-5p	trans
rs68032997	9	136162255	T	0.946206	0.0184951	0.0336186	0.582219	0.944683	-0.347261	0.0371731	9.47661e-21	-0.0768442	let-7e-5p	trans
rs176694	9	136164593	T	0.900795	-0.108752	0.0245471	9.40921e-06	0.901208	-0.707117	0.0388294	4.23404e-74	0	let-7e-5p	trans
rs12554449	9	136085200	G	0.831651	8.4522e-05	0.0196801	0.996573	0.819981	-0.359022	0.0226067	8.54919e-57	-0.155444	miR-10a-5p	trans
rs10901250	9	136121626	G	0.881518	-0.0674573	0.0225913	0.00282667	0.88269	-1.2932	0.0410608	1.02714e-217	-0.325352	miR-10a-5p	trans
rs475419	9	136148231	T	0.454203	-0.118188	0.0144119	2.38943e-16	0.556271	-2.20501	0.0437538	0	-0.640312	miR-10a-5p	trans
rs529565	9	136149500	T	0.665911	-0.18394	0.0145487	1.22153e-36	0.665951	-0.729558	0.0231166	1.31212e-218	-0.333356	miR-10a-5p	trans	*
rs9411381	9	136156067	T	0.825547	0.0986722	0.019284	3.1076e-07	0.823796	0.319096	0.0232856	9.66926e-43	-0.384985	miR-10a-5p	trans
rs558240	9	136157133	G	0.601396	-0.0840896	0.0146951	1.05104e-08	0.58838	-1.59945	0.037869	0	-0.180025	miR-10a-5p	trans
rs34426478	9	136263690	G	0.924984	0.10027	0.028131	0.000364692	0.927595	0.257168	0.0301369	1.42187e-17	0	miR-10a-5p	trans
rs10901250	9	136121626	G	0.881518	-0.0624686	0.0221837	0.00486295	0.88269	-1.32372	0.0402876	9.12306e-237	0.501288	miR-10b-5p	trans
rs687289	9	136137106	G	0.668579	-0.183745	0.0144663	5.79772e-37	0.666905	-0.716316	0.0223997	2.1457e-224	-0.635961	miR-10b-5p	trans	*
rs475419	9	136148231	T	0.454203	-0.12782	0.0141017	1.25536e-19	0.556271	-2.24933	0.0427575	0	-0.744839	miR-10b-5p	trans
rs558240	9	136157133	G	0.601396	-0.0974487	0.0143837	1.24477e-11	0.58838	-1.75834	0.0373867	0	0.268675	miR-10b-5p	trans
rs7848366	9	136177961	C	0.799586	0.0202155	0.0188876	0.284482	0.793674	-0.398793	0.0222882	1.34727e-71	0	miR-10b-5p	trans
rs688976	9	136136770	A	0.262159	-0.0604798	0.0131827	4.4788e-06	0.255603	-0.369367	0.0189406	1.06974e-84	-0.658456	miR-125a-5p	trans
rs475419	9	136148231	T	0.454203	-0.0737379	0.0115894	1.98438e-10	0.556271	-1.167	0.0325439	1.32184e-281	-0.447839	miR-125a-5p	trans
rs532436	9	136149830	G	0.8067	-0.14556	0.0140702	4.39525e-25	0.802496	-0.567657	0.0204701	2.94704e-169	-0.186304	miR-125a-5p	trans	*
rs8176632	9	136152547	C	0.860389	-0.0287018	0.0166047	0.0838916	0.865363	-0.754637	0.0288104	3.173e-151	-0.266242	miR-125a-5p	trans
rs11244064	9	136161837	G	0.682867	-0.022559	0.0126515	0.0745684	0.675886	-0.673302	0.0247302	3.20421e-163	0.0895922	miR-125a-5p	trans
rs656105	9	136177394	T	0.48132	0.00642413	0.012834	0.616685	0.46797	-0.321335	0.0158976	7.56092e-91	0.0670452	miR-125a-5p	trans
rs11789139	9	136185324	C	0.833223	-0.0861516	0.0159042	6.06406e-08	0.840963	-0.27123	0.0209172	1.88705e-38	0	miR-125a-5p	trans
rs10901250	9	136121626	G	0.881518	-0.052689	0.0203472	0.00961174	0.88269	-0.837734	0.0385959	1.83028e-104	0.605027	miR-126-3p	trans
rs8176725	9	136132617	G	0.913345	-0.0931271	0.0232116	6.01811e-05	0.918137	-0.321259	0.0298069	4.37225e-27	0.302474	miR-126-3p	trans
rs687289	9	136137106	G	0.668579	-0.177674	0.0132096	3.06144e-41	0.666905	-0.583097	0.0199505	8.76468e-188	-0.636002	miR-126-3p	trans	*
rs633862	9	136155444	T	0.460592	-0.0967297	0.013025	1.11552e-13	0.550548	-1.7744	0.0392422	0	-0.754283	miR-126-3p	trans
rs558240	9	136157133	G	0.601396	-0.0679762	0.013248	2.88122e-07	0.58838	-1.40001	0.0353473	0	0.288703	miR-126-3p	trans
rs7860182	9	136158327	T	0.363509	-0.00454451	0.0139646	0.744855	0.356462	-0.200127	0.0163996	2.98837e-34	0	miR-126-3p	trans
rs10901250	9	136121626	G	0.881518	-0.0497533	0.0288323	0.0844173	0.88269	-1.08803	0.0524443	1.31931e-95	0.492718	miR-126-5p	trans
rs116552240	9	136149098	T	0.653718	-0.134332	0.0189323	1.28993e-12	0.657368	-0.481407	0.0267037	1.17996e-72	-0.596174	miR-126-5p	trans
rs633862	9	136155444	T	0.460592	-0.103985	0.0185399	2.03829e-08	0.550548	-1.74105	0.0551235	6.03584e-219	-0.754283	miR-126-5p	trans
rs558240	9	136157133	G	0.601396	-0.0695266	0.0188109	0.000218953	0.58838	-1.42779	0.0497794	6.32693e-181	-0.197606	miR-126-5p	trans
rs590485	9	136178942	C	0.189949	0.024773	0.0247045	0.31597	0.188285	0.306071	0.0277352	2.57677e-28	0	miR-126-5p	trans
rs10148479	14	21430269	C	0.760451	-0.157359	0.0217654	4.83895e-13	0.755285	-0.157359	0.0220187	8.89715e-13	0	miR-126-5p	trans	*
rs11607122	11	57389737	G	0.743793	-0.302872	0.0231743	4.92985e-39	0.742251	-0.253309	0.0264266	9.21184e-22	-0.290493	miR-130a-3p	cis	*
rs12362406	11	57550785	A	0.75982	0.116554	0.0253279	4.18866e-06	0.7622	0.511788	0.0381724	5.48163e-41	-0.498633	miR-130a-3p	cis
rs602861	11	57687365	G	0.45465	-0.150536	0.0211973	1.23292e-12	0.44214	-2.02569	0.0596197	4.88884e-253	0.546088	miR-130a-3p	cis
rs12419176	11	57706711	T	0.708383	-0.088323	0.0241021	0.000247797	0.697107	-0.25965	0.0301735	7.61619e-18	0.57192	miR-130a-3p	cis
rs74994581	11	57711315	A	0.52133	0.143253	0.0222939	1.31291e-10	0.441981	1.1034	0.0485253	1.85621e-114	-0.549242	miR-130a-3p	cis
rs7121756	11	57747897	G	0.702227	0.100233	0.0228188	1.12019e-05	0.711254	0.78912	0.0405986	3.74352e-84	-0.677867	miR-130a-3p	cis
rs1510418	11	57752099	G	0.524567	0.129816	0.0208919	5.17436e-10	0.464314	1.95569	0.0599556	2.2038e-233	0	miR-130a-3p	cis
rs450469	22	22005629	C	0.550569	0.182711	0.0234182	6.08844e-15	0.557384	0.182711	0.02376	1.47266e-14	0	miR-130b-3p	cis	*
rs117858599	20	61149264	G	0.861146	-0.313397	0.0391422	1.17886e-15	0.855269	-0.313397	0.0398167	3.51829e-15	0	miR-133b	trans	*
rs4905998	14	101181781	A	0.330615	-0.293519	0.0299496	1.1211e-22	0.32467	-0.492427	0.0356585	2.23339e-43	0.533384	miR-134-5p	cis	*
rs10136874	14	101202022	G	0.493366	0.130351	0.0297164	1.15182e-05	0.500636	0.377495	0.0348014	2.05793e-27	0	miR-134-5p	cis
rs12881760	14	101176335	G	0.347791	-0.416935	0.0368653	1.17509e-29	0.331108	-0.653595	0.0447967	3.23979e-48	0.534002	miR-136-5p	cis	*
rs1802710	14	101200645	C	0.493406	0.196637	0.036309	6.10681e-08	0.498331	2.91511	0.100189	4.03925e-186	0.9469	miR-136-5p	cis
rs876375	14	101204319	A	0.495875	-0.178521	0.0356631	5.56432e-07	0.496265	-2.51965	0.0970721	1.53558e-148	0	miR-136-5p	cis
rs4962101	9	136058882	T	0.207383	-0.000361434	0.0143396	0.979891	0.205929	0.162333	0.0152303	1.59049e-26	0.128017	miR-139-5p	trans
rs10901250	9	136121626	G	0.881518	-0.0642547	0.0180907	0.000382599	0.88269	-1.02062	0.0329975	4.68673e-210	-0.258635	miR-139-5p	trans
rs62574563	9	136127764	C	0.652467	0.022506	0.0130524	0.0846582	0.665951	0.223992	0.01516	2.11671e-49	0.459141	miR-139-5p	trans
rs475419	9	136148231	T	0.454203	-0.0989635	0.0115342	9.48627e-18	0.556271	-1.77295	0.0346815	0	-0.640312	miR-139-5p	trans
rs529565	9	136149500	T	0.665911	-0.159786	0.0115848	2.81882e-43	0.665951	-0.609095	0.0180889	1.4655e-248	0.262372	miR-139-5p	trans	*
rs558240	9	136157133	G	0.601396	-0.0653349	0.0117829	2.94165e-08	0.58838	-1.34946	0.030447	0	0	miR-139-5p	trans
rs67049014	14	21431105	G	0.761822	-0.155702	0.0186847	7.87525e-17	0.756001	-0.155702	0.0189739	2.28446e-16	0	miR-142-5p	trans	*
rs28539851	8	106546724	C	0.78472	-0.136686	0.0200192	8.62648e-12	0.779367	-0.223968	0.0227482	7.16877e-23	-0.519056	miR-143-3p	trans	*
rs6995272	8	106593662	C	0.507484	-0.0820906	0.0187501	1.19694e-05	0.50302	-0.177664	0.0212013	5.29789e-17	0	miR-143-3p	trans
rs10146962	14	101170540	NA	0.658875	0.196312	0.0293052	2.10029e-11	0.664441	0.196312	0.0295872	3.24426e-11	0	miR-154-5p	cis	*
rs687289	9	136137106	G	0.668579	-0.0939545	0.0138936	1.35698e-11	0.666905	-0.65488	0.0267065	8.75183e-133	-0.635961	miR-193a-3p	trans	*
rs475419	9	136148231	T	0.454203	-0.061282	0.0133863	4.6951e-06	0.556271	-1.07869	0.03975	3.61565e-162	-0.656102	miR-193a-3p	trans
rs7030248	9	136155359	G	0.655925	0.011956	0.0140953	0.396309	0.649658	-0.441508	0.0241031	6.003e-75	0.386673	miR-193a-3p	trans
rs11244064	9	136161837	G	0.682867	-0.0408154	0.0145325	0.00497647	0.675886	-0.561256	0.0253549	1.42203e-108	-0.305578	miR-193a-3p	trans
rs11789139	9	136185324	C	0.833223	-0.0587914	0.0183688	0.00137132	0.840963	-0.217118	0.024004	1.49532e-19	0	miR-193a-3p	trans
rs8176632	9	136152547	C	0.860389	-0.0370281	0.0187811	0.0486601	0.865363	-0.776785	0.0334681	3.63593e-119	-0.186358	miR-195-5p	trans
rs635634	9	136155000	C	0.80599	-0.139632	0.0159823	2.40097e-18	0.802416	-0.571791	0.0233234	1.00388e-132	0.286738	miR-195-5p	trans	*
rs500428	9	136155343	A	0.27049	-0.0489028	0.0147915	0.000945925	0.260849	-0.307559	0.0212897	2.64212e-47	-0.661258	miR-195-5p	trans
rs633862	9	136155444	T	0.460592	-0.0674509	0.0131699	3.02968e-07	0.550548	-1.00164	0.0360823	1.3251e-169	-0.600209	miR-195-5p	trans
rs11244064	9	136161837	G	0.682867	-0.0176689	0.0143182	0.217198	0.675886	-0.534891	0.026016	6.25952e-94	0.0895922	miR-195-5p	trans
rs656105	9	136177394	T	0.48132	0.0199408	0.0145138	0.169465	0.46797	-0.27666	0.017913	8.18936e-54	0	miR-195-5p	trans
rs10901250	9	136121626	G	0.881518	-0.0234196	0.0173495	0.177058	0.88269	-0.599711	0.0315474	1.41413e-80	0.492718	miR-23b-3p	trans
rs116552240	9	136149098	T	0.653718	-0.0786097	0.0113964	5.28201e-12	0.657368	-0.274034	0.016065	3.05711e-65	-0.596174	miR-23b-3p	trans	*
rs633862	9	136155444	T	0.460592	-0.056971	0.011167	3.36588e-07	0.550548	-0.97001	0.0331572	3.89692e-188	-0.754283	miR-23b-3p	trans
rs558240	9	136157133	G	0.601396	-0.041546	0.0113167	0.000241409	0.58838	-0.796859	0.0299417	4.71491e-156	-0.197606	miR-23b-3p	trans
rs590485	9	136178942	C	0.189949	0.00602813	0.0148646	0.685084	0.188285	0.162911	0.0166848	1.60696e-22	0	miR-23b-3p	trans
rs67049014	14	21431105	G	0.761822	-0.126757	0.0182633	3.90605e-12	0.756001	-0.126757	0.0184585	6.55106e-12	0	miR-26b-5p	trans	*
rs10901250	9	136121626	G	0.881518	-0.0337029	0.0196483	0.0862893	0.88269	-0.739562	0.0357367	3.86082e-95	0.492718	miR-27b-3p	trans
rs116552240	9	136149098	T	0.653718	-0.100326	0.0128715	6.46923e-15	0.657368	-0.339832	0.0181914	7.08185e-78	-0.596174	miR-27b-3p	trans	*
rs633862	9	136155444	T	0.460592	-0.0697023	0.0126373	3.47579e-08	0.550548	-1.19142	0.0375592	7.96499e-221	-0.754283	miR-27b-3p	trans
rs558240	9	136157133	G	0.601396	-0.0493014	0.0128156	0.000119584	0.58838	-0.977506	0.0339188	1.23864e-182	-0.197606	miR-27b-3p	trans
rs590485	9	136178942	C	0.189949	0.00309217	0.016839	0.854303	0.188285	0.195433	0.0188999	4.62396e-25	0	miR-27b-3p	trans
rs11793768	9	136116662	G	0.916968	0.0193287	0.0150524	0.199109	0.917978	0.133409	0.0166522	1.13294e-15	-0.0658703	miR-30a-5p	trans
rs10901253	9	136128772	T	0.733546	0.0508662	0.00939362	6.12975e-08	0.742569	0.77251	0.0229383	1.22199e-248	-0.283823	miR-30a-5p	trans
rs532436	9	136149830	G	0.8067	-0.0927409	0.00995078	1.16374e-20	0.802496	-0.205375	0.0123903	1.04824e-61	-0.186304	miR-30a-5p	trans	*
rs8176632	9	136152547	C	0.860389	-0.01699	0.0116934	0.146235	0.865363	-0.194176	0.0147797	1.995e-39	-0.369615	miR-30a-5p	trans
rs633862	9	136155444	T	0.460592	-0.052526	0.00816831	1.27216e-10	0.550548	-0.881826	0.0235029	4.36143e-308	0.499809	miR-30a-5p	trans
rs7025162	9	136166346	C	0.826754	0.0264656	0.0109056	0.0152334	0.82467	0.750737	0.0235464	4.55357e-223	0	miR-30a-5p	trans
rs10901250	9	136121626	G	0.881518	-0.0284007	0.0159019	0.0741009	0.88269	-0.426442	0.028931	3.56974e-49	0.492718	miR-30b-5p	trans
rs116552240	9	136149098	T	0.653718	-0.0740218	0.0104425	1.35567e-12	0.657368	-0.222934	0.0147273	9.17141e-52	-0.596174	miR-30b-5p	trans	*
rs633862	9	136155444	T	0.460592	-0.0411468	0.0102618	6.07973e-05	0.550548	-0.706669	0.0304086	1.83149e-119	-0.754283	miR-30b-5p	trans
rs558240	9	136157133	G	0.601396	-0.0235921	0.0103956	0.0232427	0.58838	-0.567214	0.0274614	8.8171e-95	-0.197606	miR-30b-5p	trans
rs590485	9	136178942	C	0.189949	-0.00207805	0.0136291	0.878815	0.188285	0.115298	0.0152977	4.81e-14	0	miR-30b-5p	trans
rs62574564	9	136127811	G	0.651786	0.0171745	0.00911331	0.05949	0.666349	0.24681	0.0140532	4.76938e-69	-0.146273	miR-30d-5p	trans
rs687289	9	136137106	G	0.668579	-0.0593913	0.00843847	1.94801e-12	0.666905	-0.261148	0.0126391	7.63093e-95	-0.636002	miR-30d-5p	trans	*
rs633862	9	136155444	T	0.460592	-0.0349577	0.00815216	1.8016e-05	0.550548	-0.610884	0.0229074	1.12128e-156	-0.754283	miR-30d-5p	trans
rs558240	9	136157133	G	0.601396	-0.0268852	0.00825245	0.00112259	0.58838	-0.301009	0.0145009	1.0401e-95	-0.388731	miR-30d-5p	trans
rs7025162	9	136166346	C	0.826754	0.0161816	0.0108365	0.135371	0.82467	0.259075	0.0170931	6.8487e-52	0.127949	miR-30d-5p	trans
rs11244083	9	136190948	G	0.755338	-0.0336667	0.00943496	0.000359318	0.753457	-0.0804523	0.0104693	1.53464e-14	0	miR-30d-5p	trans
rs73081554	3	58302935	C	0.920003	0.223068	0.0331014	1.59561e-11	0.920362	0.223068	0.0334813	2.69281e-11	0	miR-3135a	trans	*
rs11688267	2	68553482	C	0.534566	0.0881316	0.0160937	4.3464e-08	0.465665	1.2899	0.0438753	5.60288e-190	-0.844259	miR-320a	trans
rs13418809	2	68556200	A	0.588234	0.0798725	0.0160463	6.43714e-07	0.58695	1.11986	0.0439019	1.59644e-143	-0.219306	miR-320a	trans
rs17035333	2	68572474	C	0.923657	0.0346793	0.0305615	0.256485	0.924893	0.922263	0.0483409	3.82352e-81	0.264988	miR-320a	trans
rs7590433	2	68628507	A	0.554708	0.156931	0.0158597	4.37654e-23	0.552297	0.251428	0.0213868	6.56182e-32	0	miR-320a	trans	*
rs11688267	2	68553482	C	0.534566	0.0882628	0.0151663	5.89692e-09	0.465665	1.22915	0.0412791	7.8734e-195	-0.844259	miR-320e	trans
rs13418809	2	68556200	A	0.588234	0.0739098	0.0151383	1.04853e-06	0.58695	1.10509	0.0415652	9.64077e-156	-0.219306	miR-320e	trans
rs17035333	2	68572474	C	0.923657	0.0384278	0.0288227	0.18245	0.924893	0.938983	0.0456003	3.26285e-94	0.248799	miR-320e	trans
rs7598360	2	68630925	A	0.553165	0.116479	0.0150168	8.72755e-15	0.552933	0.170623	0.0200002	1.44982e-17	0	miR-320e	trans	*
rs12881545	14	101176212	G	0.370047	-0.225511	0.0253273	5.39373e-19	0.348434	-0.369938	0.0304274	5.19832e-34	-0.340665	miR-337-5p	cis	*
rs77235285	14	101198609	C	0.89493	0.140328	0.0399017	0.000436693	0.886187	1.16865	0.0672264	1.09506e-67	-0.355722	miR-337-5p	cis
rs10136874	14	101202022	G	0.493366	0.118045	0.0243187	1.20939e-06	0.500636	1.29891	0.0566686	2.86511e-116	-0.585077	miR-337-5p	cis
rs57098752	14	101210692	C	0.73592	0.0851197	0.0266234	0.00138781	0.742092	1.11546	0.0553146	1.95997e-90	-0.176741	miR-337-5p	cis
rs80050540	14	101212109	C	0.917775	-0.0504154	0.0466838	0.280172	0.911302	1.09751	0.069516	3.77451e-56	-0.0676722	miR-337-5p	cis
rs11627672	14	101239063	C	0.937315	0.056354	0.0513303	0.272262	0.947783	0.67097	0.0609613	3.55553e-28	0	miR-337-5p	cis
rs10134767	14	100763954	G	0.661819	-0.0796095	0.011343	2.24414e-12	0.669925	-0.0796095	0.0114709	3.91741e-12	0	miR-345-5p	cis	*
rs3128562	9	137745210	A	0.300754	0.396962	0.0274099	1.56414e-47	0.303131	0.396962	0.0286625	1.28012e-43	0	miR-3689a-3p	cis	*
rs9410006	9	137748168	C	0.413955	0.243667	0.0335426	3.74664e-13	0.415673	0.243667	0.0339298	6.89463e-13	0	miR-3689a-5p	cis	*
rs1190850	14	101064184	A	0.314302	-0.211731	0.0254684	9.29314e-17	0.303767	-0.201299	0.026995	8.85769e-14	0.285468	miR-370-3p	cis
rs12881545	14	101176212	G	0.370047	-0.271097	0.0249372	1.58106e-27	0.348434	-0.373599	0.0302052	3.86175e-35	0.497231	miR-370-3p	cis	*
rs1802710	14	101200645	C	0.493406	0.126102	0.0241799	1.8364e-07	0.498331	1.91663	0.0670395	9.04675e-180	0.9469	miR-370-3p	cis
rs876375	14	101204319	A	0.495875	-0.113418	0.0237504	1.79338e-06	0.496265	-1.67456	0.0646154	4.4141e-148	0	miR-370-3p	cis
rs9671394	14	101159674	C	0.284232	-0.220985	0.0320816	5.64954e-12	0.275632	-0.220985	0.032437	9.57514e-12	0	miR-376b-3p	cis	*
rs60307965	14	101027448	C	0.725784	0.176828	0.0240738	2.0538e-13	0.723891	0.210949	0.0251121	4.45268e-17	0.122985	miR-376c-3p	cis
rs9324022	14	101172443	T	0.763739	0.179459	0.0255027	1.96632e-12	0.778016	0.236269	0.0280367	3.54235e-17	-0.206143	miR-376c-3p	cis
rs12434496	14	101179222	A	0.18959	-0.284953	0.0264815	5.29068e-27	0.182244	-0.235684	0.0296802	2.00908e-15	0.355791	miR-376c-3p	cis	*
rs1802710	14	101200645	C	0.493406	0.14124	0.0215119	5.17903e-11	0.498331	2.09332	0.0595671	1.52749e-270	0.9469	miR-376c-3p	cis
rs876375	14	101204319	A	0.495875	-0.13271	0.0211261	3.34629e-10	0.496265	-1.88555	0.0580887	3.92814e-231	0	miR-376c-3p	cis
rs12881545	14	101176212	G	0.370047	-0.176729	0.0223029	2.29932e-15	0.348434	-0.281121	0.0259633	2.54663e-27	0.497231	miR-377-3p	cis	*
rs1802710	14	101200645	C	0.493406	0.0899741	0.0214085	2.63711e-05	0.498331	1.36033	0.0591116	3.45862e-117	0.9469	miR-377-3p	cis
rs876375	14	101204319	A	0.495875	-0.0845748	0.0210142	5.70614e-05	0.496265	-1.20382	0.0570193	6.10217e-99	0	miR-377-3p	cis
rs10146962	14	101170540	NA	0.658875	0.232313	0.0330538	2.08989e-12	0.664441	0.232313	0.0334044	3.53614e-12	0	miR-377-5p	cis	*
rs4905977	14	101061208	C	0.318473	-0.263233	0.0350389	5.79618e-14	0.310761	-0.265758	0.0373227	1.07494e-12	-0.305909	miR-382-5p	cis
rs10146962	14	101170540	T	0.658875	0.328407	0.0329046	1.85367e-23	0.664441	0.359887	0.0395218	8.54628e-20	-0.491532	miR-382-5p	cis	*
rs1802710	14	101200645	C	0.493406	0.152288	0.0333004	4.80434e-06	0.498331	2.25964	0.0913751	5.18314e-135	0.9469	miR-382-5p	cis
rs876375	14	101204319	A	0.495875	-0.141008	0.0326934	1.61022e-05	0.496265	-2.0033	0.0894961	5.60739e-111	0	miR-382-5p	cis
rs12881760	14	101176335	G	0.347791	-0.376608	0.0326746	9.75517e-31	0.331108	-0.586284	0.0397487	3.08675e-49	0.534002	miR-409-3p	cis	*
rs1802710	14	101200645	C	0.493406	0.171774	0.0322229	9.77837e-08	0.498331	2.61936	0.0889063	8.83095e-191	0.9469	miR-409-3p	cis
rs876375	14	101204319	A	0.495875	-0.165555	0.0316262	1.65216e-07	0.496265	-2.26975	0.0861393	5.16509e-153	0	miR-409-3p	cis
rs12881545	14	101176212	G	0.370047	-0.291848	0.0325957	3.4413e-19	0.348434	-0.466518	0.0381028	1.8165e-34	0.497231	miR-431-5p	cis	*
rs1802710	14	101200645	C	0.493406	0.153007	0.0313661	1.07111e-06	0.498331	2.31253	0.0867035	1.00277e-156	0.9469	miR-431-5p	cis
rs876375	14	101204319	A	0.495875	-0.144635	0.0307903	2.63456e-06	0.496265	-2.05211	0.0836296	5.8012e-133	0	miR-431-5p	cis
rs12881545	14	101176212	G	0.370047	-0.247444	0.0286871	6.37612e-18	0.348434	-0.3879	0.0334874	4.99889e-31	0.497231	miR-432-5p	cis	*
rs1802710	14	101200645	C	0.493406	0.115002	0.0276103	3.11114e-05	0.498331	1.72125	0.0762287	6.7986e-113	0.9469	miR-432-5p	cis
rs876375	14	101204319	A	0.495875	-0.103859	0.0271093	0.000127568	0.496265	-1.50632	0.0735312	2.90636e-93	0	miR-432-5p	cis
rs12881545	14	101176212	G	0.370047	-0.23417	0.029686	3.06467e-15	0.348434	-0.373903	0.0345535	2.73872e-27	0.497231	miR-433-3p	cis	*
rs1802710	14	101200645	C	0.493406	0.121669	0.0284881	1.94706e-05	0.498331	1.8297	0.0786674	1.16221e-119	0.9469	miR-433-3p	cis
rs876375	14	101204319	A	0.495875	-0.113342	0.0279657	5.05847e-05	0.496265	-1.62056	0.0758823	3.41314e-101	0	miR-433-3p	cis
rs11688267	2	68553482	C	0.534566	0.075611	0.0132678	1.20617e-08	0.465665	1.06111	0.036163	2.99087e-189	-0.844259	miR-4429	trans
rs13418809	2	68556200	A	0.588234	0.0645661	0.0132392	1.07775e-06	0.58695	0.934357	0.0361615	3.28417e-147	-0.219306	miR-4429	trans
rs17035333	2	68572474	C	0.923657	0.0235415	0.0252119	0.350435	0.924893	0.776748	0.0396692	2.26132e-85	0.244577	miR-4429	trans
rs6546412	2	68637710	T	0.557086	0.121849	0.0133438	6.75638e-20	0.554125	0.189224	0.0175475	4.11877e-27	0	miR-4429	trans	*
rs75982381	2	64556476	G	0.733848	0.0950461	0.0135643	2.43311e-12	0.71952	0.0950461	0.0137115	4.15436e-12	0	miR-4433b-5p	cis	*
rs8016027	14	23420153	T	0.441165	0.0936153	0.0135914	5.66539e-12	0.424018	1.19613	0.0355083	9.2615e-249	0.0188182	miR-4707-3p	cis	*
rs6572874	14	23422770	T	0.928402	0.00377456	0.0258372	0.88385	0.930297	-0.655224	0.0323523	3.3557e-91	0.276314	miR-4707-3p	cis
rs2273626	14	23426182	A	0.488021	0.0910575	0.0137391	3.41089e-11	0.524956	1.2528	0.0372014	1.2956e-248	0	miR-4707-3p	cis
rs12881545	14	101176212	G	0.370047	-0.280513	0.0327374	1.04781e-17	0.348434	-0.460385	0.0380958	1.26869e-33	0.492948	miR-487b-3p	cis	*
rs10136874	14	101202022	G	0.493366	0.141339	0.0314165	6.83192e-06	0.500636	0.938699	0.0572652	2.17623e-60	0.68986	miR-487b-3p	cis
rs12147987	14	101224068	T	0.65298	-0.1246	0.0326471	0.000135315	0.648228	-0.728843	0.0554717	1.9679e-39	-0.239644	miR-487b-3p	cis
rs72698747	14	101235709	G	0.909425	-0.037243	0.060694	0.539467	0.901685	-0.710605	0.078657	1.65172e-19	0	miR-487b-3p	cis
rs12881545	14	101176212	G	0.370047	-0.186085	0.0262788	1.42916e-12	0.348434	-0.308484	0.0305001	4.77914e-24	0.497231	miR-494-3p	cis	*
rs1802710	14	101200645	C	0.493406	0.117835	0.0251284	2.74108e-06	0.498331	1.76764	0.0694401	6.1223e-143	0.9469	miR-494-3p	cis
rs876375	14	101204319	A	0.495875	-0.112463	0.0246641	5.12075e-06	0.496265	-1.59103	0.0669781	9.87963e-125	0	miR-494-3p	cis
rs12881760	14	101176335	G	0.347791	-0.24714	0.0272129	1.06864e-19	0.331108	-0.434179	0.0325756	1.58356e-40	0.529321	miR-495-3p	cis	*
rs10136874	14	101202022	G	0.493366	0.123824	0.0265271	3.04387e-06	0.500636	0.342756	0.031314	6.96336e-28	0	miR-495-3p	cis
rs12881545	14	101176212	G	0.370047	-0.261127	0.030757	2.06655e-17	0.348434	-0.404556	0.0358836	1.76111e-29	0.497231	miR-543	cis	*
rs1802710	14	101200645	C	0.493406	0.112858	0.0296062	0.000137856	0.498331	1.71458	0.0816978	8.64537e-98	0.9469	miR-543	cis
rs876375	14	101204319	A	0.495875	-0.104072	0.0290626	0.000342355	0.496265	-1.49337	0.0788095	4.48749e-80	0	miR-543	cis
rs36047	5	148441321	C	0.650304	-0.230184	0.0259319	6.90051e-19	0.649658	-0.288862	0.0383303	4.84101e-14	0.257763	miR-584-5p	cis	*
rs78619353	5	148481135	C	0.923888	-0.1038	0.0511272	0.0423337	0.922906	-1.26433	0.0641605	1.92469e-86	-0.0325375	miR-584-5p	cis
rs11746996	5	148499460	T	0.435388	0.185153	0.0255506	4.27563e-13	0.424893	2.2221	0.0685267	1.15135e-230	-0.885311	miR-584-5p	cis
rs4705318	5	148500629	C	0.464335	0.181964	0.0252897	6.23865e-13	0.549118	3.11872	0.0743083	0	-0.803562	miR-584-5p	cis
rs13153921	5	148522498	A	0.528968	0.171072	0.0260625	5.24091e-11	0.524718	0.851073	0.0427783	4.49785e-88	0.204393	miR-584-5p	cis
rs6881442	5	148549111	G	0.631966	-0.0176599	0.0266015	0.506774	0.623192	-0.241106	0.0279811	6.88724e-18	0	miR-584-5p	cis
rs2127868	14	65794327	G	0.220849	0.364388	0.0222055	1.62839e-60	0.220394	0.669788	0.0281174	2.01837e-125	0.136063	miR-625-5p	cis	*
rs73278083	14	65807694	G	0.92709	0.0853692	0.0370974	0.0213795	0.928787	-0.701952	0.0530472	5.68838e-40	0.276654	miR-625-5p	cis
rs7152441	14	65827903	A	0.506387	0.156688	0.0201797	8.18943e-15	0.491019	2.93064	0.0626935	0	-0.771459	miR-625-5p	cis
rs6573609	14	65861402	A	0.390167	0.175181	0.0203908	8.60897e-18	0.396519	0.838798	0.0450351	1.99869e-77	0.777359	miR-625-5p	cis
rs12895074	14	65976793	G	0.520727	0.14878	0.0202247	1.88996e-13	0.513114	2.17109	0.0622117	7.8615e-267	-0.632482	miR-625-5p	cis
rs80253746	14	66100692	G	0.462994	0.179831	0.022323	7.89102e-16	0.546574	0.522265	0.0295255	5.1349e-70	0	miR-625-5p	cis
rs10163414	16	88619493	C	0.708147	-0.206219	0.017703	2.32671e-31	0.710062	-0.279745	0.0194782	8.9586e-47	0.0165418	miR-6803-3p	trans	*
rs79004096	16	88631512	G	0.87606	-0.0345702	0.0262322	0.187552	0.877921	-0.574216	0.0434018	5.87165e-40	0.4334	miR-6803-3p	trans
rs4782452	16	88634038	A	0.58984	0.048917	0.016612	0.00323287	0.586632	0.982662	0.0445905	1.25984e-107	-0.844474	miR-6803-3p	trans
rs7199736	16	88646780	G	0.537803	0.0714455	0.0163009	1.17104e-05	0.470911	1.07182	0.0451248	1.03993e-124	-0.470055	miR-6803-3p	trans
rs72809428	16	88650107	G	0.840988	0.0211301	0.0225784	0.349347	0.83691	0.767226	0.0426157	1.83326e-72	-0.101732	miR-6803-3p	trans
rs3751675	16	88688832	G	0.531487	0.0288274	0.0163949	0.0786941	0.455571	0.125753	0.0174653	6.01266e-13	0	miR-6803-3p	trans
rs532436	9	136149830	G	0.8067	-0.132614	0.0164132	6.48928e-16	0.802496	-0.405045	0.0238221	7.81257e-65	-0.186304	miR-99b-5p	trans	*
rs8176632	9	136152547	C	0.860389	-0.0329916	0.0191912	0.085596	0.865363	-1.05339	0.0372205	3.32594e-176	0.245397	miR-99b-5p	trans
rs500428	9	136155343	A	0.27049	-0.0599051	0.0150946	7.22805e-05	0.260849	-0.359224	0.0217614	3.24815e-61	-0.661258	miR-99b-5p	trans
rs633862	9	136155444	T	0.460592	-0.0780286	0.0134316	6.27209e-09	0.550548	-1.29873	0.0388854	1.42524e-244	-0.600209	miR-99b-5p	trans
rs11244064	9	136161837	G	0.682867	-0.0320139	0.0146167	0.0285072	0.675886	-0.948958	0.0341629	8.12284e-170	-0.236224	miR-99b-5p	trans
rs176694	9	136164593	T	0.900795	-0.107448	0.022649	2.09505e-06	0.901208	-0.563071	0.0359231	2.26556e-55	0.356283	miR-99b-5p	trans
rs4962043	9	136177993	G	0.542507	0.00160196	0.014405	0.911451	0.534812	-0.193231	0.0173945	1.1374e-28	0	miR-99b-5p	trans
rs10901250	9	136121626	G	0.881518	-0.0248718	0.0172858	0.150191	0.88269	-0.44015	0.031412	1.31282e-44	0.492718	let-7a-5p	trans
rs116552240	9	136149098	T	0.653718	-0.0845661	0.0113345	8.58842e-14	0.657368	-0.21744	0.0154282	4.15443e-45	-0.596174	let-7a-5p	trans	*
rs558240	9	136157133	G	0.601396	-0.0296682	0.0112928	0.00860971	0.58838	-0.574705	0.02938	3.31955e-85	0	let-7a-5p	trans
rs633862	9	136155444	T	0.460592	-0.0421358	0.0111566	0.000158879	0.550548	-0.681788	0.0311496	3.41267e-106	-0.754283	let-7a-5p	trans
rs73081554	3	58302935	C	0.920003	0.245075	0.0340975	6.59936e-13	0.920362	0.245075	0.0345437	1.29679e-12	0	miR-1254	trans	*
rs117858599	20	61149264	G	0.861146	-0.205373	0.0296298	4.17059e-12	0.855269	-0.205373	0.0300108	7.73914e-12	0	miR-133a-3p	cis	*
rs10919680	1	199417587	A	0.562926	0.0136321	0.012722	0.28393	0.566206	0.149986	0.01503	1.88188e-23	-0.489366	miR-181a-5p	trans
rs111393187	1	199248947	G	0.711862	0.0949534	0.0165859	1.03476e-08	0.693133	0.323808	0.0222674	6.58242e-48	-0.483821	miR-181a-5p	cis
rs1434282	1	199010721	C	0.271104	0.177906	0.0136182	5.29593e-39	0.282864	1.27765	0.0320332	0	0.601806	miR-181a-5p	cis	*
rs2186188	1	198991093	A	0.78278	0.0464236	0.0150766	0.00207565	0.78962	-0.983536	0.031463	1.63077e-214	0.325363	miR-181a-5p	cis
rs322933	1	199018062	C	0.506039	-0.101174	0.0126277	1.12823e-15	0.496662	-1.59906	0.0350474	0	-0.847653	miR-181a-5p	cis
rs34889674	1	199249003	A	0.66157	-0.107512	0.0132915	6.02578e-16	0.664998	-0.651226	0.0237937	6.29009e-165	-0.624856	miR-181a-5p	cis
rs3850622	1	199120487	G	0.514795	-0.096572	0.0133377	4.47011e-13	0.50453	-0.502038	0.0229233	2.55523e-106	-0.0793423	miR-181a-5p	cis
rs73069272	1	198833068	C	0.853378	0.0543559	0.0177558	0.00220379	0.845414	0.199314	0.0188659	4.33913e-26	-0.219641	miR-181a-5p	cis
rs7519989	1	199435658	A	0.511702	0.045848	0.0132905	0.000561281	0.484502	0.123552	0.0156601	3.03037e-15	0	miR-181a-5p	trans
rs878254	1	199257141	T	0.450913	-0.091009	0.0130365	2.92851e-12	0.560881	-0.944188	0.0288824	2.11045e-234	0.0832299	miR-181a-5p	cis
rs9663039	1	199242683	T	0.700792	-0.0139162	0.0140785	0.322921	0.687093	-0.510729	0.0220692	1.7425e-118	-0.356165	miR-181a-5p	cis
rs12470963	2	207639593	A	0.866897	-0.29906	0.0356907	5.32797e-17	0.867509	-0.29906	0.0362229	1.50498e-16	0	miR-3130-3p	cis	*
rs11688267	2	68553482	C	0.534566	0.0857268	0.0144014	2.63819e-09	0.465665	1.24293	0.0393059	1.83976e-219	-0.844259	miR-320b	trans
rs13418809	2	68556200	A	0.588234	0.0825677	0.0143496	8.71516e-09	0.58695	1.08936	0.0393289	7.26292e-169	-0.219306	miR-320b	trans
rs17035333	2	68572474	C	0.923657	0.0091138	0.0273893	0.739323	0.924893	0.874649	0.0433085	1.06629e-90	0.264988	miR-320b	trans
rs7590433	2	68628507	A	0.554708	0.142374	0.0142015	1.18017e-23	0.552297	0.229978	0.0191621	3.47987e-33	0	miR-320b	trans	*
rs11688267	2	68553482	C	0.534566	0.0839917	0.0134764	4.59013e-10	0.465665	1.19443	0.036779	2.33434e-231	-0.844259	miR-320c	trans
rs13418809	2	68556200	A	0.588234	0.0762736	0.013441	1.3894e-08	0.58695	1.06063	0.036774	6.39371e-183	-0.219306	miR-320c	trans
rs17035333	2	68572474	C	0.923657	0.0186156	0.0256474	0.467945	0.924893	0.874855	0.040344	2.84953e-104	0.244577	miR-320c	trans
rs7578602	2	68637868	G	0.556806	0.131453	0.0135467	2.90601e-22	0.554125	0.202592	0.0178527	7.58749e-30	0	miR-320c	trans	*
rs11688267	2	68553482	C	0.534566	0.0833925	0.0137939	1.48849e-09	0.465665	1.17999	0.0376287	7.36076e-216	-0.844259	miR-320d	trans
rs13418809	2	68556200	A	0.588234	0.0749471	0.0137585	5.11268e-08	0.58695	1.04702	0.0376252	2.01776e-170	-0.219306	miR-320d	trans
rs17035333	2	68572474	C	0.923657	0.0180045	0.0262383	0.492594	0.924893	0.863286	0.0412771	3.95689e-97	0.244577	miR-320d	trans
rs6546412	2	68637710	T	0.557086	0.129709	0.0138733	8.80206e-21	0.554125	0.200538	0.0182609	4.67397e-28	0	miR-320d	trans	*
rs10146962	14	101170540	T	0.658875	0.21653	0.0286614	4.19634e-14	0.664441	0.281488	0.0329933	1.44218e-17	-0.491532	miR-329-3p	cis	*
rs1802710	14	101200645	C	0.493406	0.125905	0.0287441	1.18558e-05	0.498331	1.89635	0.0784837	5.52952e-129	0.9469	miR-329-3p	cis
rs876375	14	101204319	A	0.495875	-0.130842	0.02819	3.46025e-06	0.496265	-1.73108	0.0769262	3.86534e-112	0	miR-329-3p	cis
rs12881760	14	101176335	G	0.347791	-0.270847	0.0271156	1.70956e-23	0.331108	-0.42951	0.0327397	2.56553e-39	0.534002	miR-376a-3p	cis	*
rs1802710	14	101200645	C	0.493406	0.147537	0.0265326	2.68889e-08	0.498331	2.22004	0.0732307	7.12475e-202	0.9469	miR-376a-3p	cis
rs876375	14	101204319	A	0.495875	-0.142125	0.026042	4.82787e-08	0.496265	-1.95787	0.0709621	1.45064e-167	0	miR-376a-3p	cis

## Sheet: Table S6
miRNA	SNP	position	The Rotterdam Study						Nikpay et al						cismark
			effect_allele	other_allele	eaf	beta	se	pval	A1	A2	freq	b	se	p
miR-625-5p	rs1003401	14:66237720	G	A	0.386875	0.147199	0.0198007	1.05338e-13	G	A	0.3919	0.348	0.02598	1.43e-36	cis
miR-625-5p	rs10047879	14:65760543	C	A	0.650175	-0.213685	0.0198417	4.79555e-27	A	C	0.3948	0.4703	0.02249	2.331e-75	cis
miR-625-5p	rs10131715	14:66157373	T	C	0.385228	0.195601	0.0206456	2.68772e-21	T	C	0.3719	0.4064	0.02475	2.517e-51	cis
miR-625-5p	rs10138052	14:65833440	T	C	0.739224	-0.149361	0.0218627	8.38815e-12	C	T	0.2372	0.2771	0.03091	3.048e-18	cis
miR-625-5p	rs10138570	14:65860038	A	G	0.470451	0.132126	0.0197556	2.26176e-11	A	G	0.4731	0.2482	0.02659	1.329e-19	cis
miR-625-5p	rs10138671	14:65860092	A	G	0.398463	0.171449	0.0202094	2.18253e-17	A	G	0.3924	0.3325	0.02618	2.506e-33	cis
miR-625-5p	rs10142283	14:66044129	G	A	0.346742	0.172676	0.0205698	4.67231e-17	G	A	0.3139	0.3906	0.02665	1.422e-42	cis
miR-625-5p	rs10143206	14:66120675	C	T	0.349542	0.175451	0.0208785	4.33499e-17	C	T	0.3135	0.3916	0.02678	2.138e-42	cis
miR-136-5p	rs10144381	14:101173297	C	T	0.673446	0.405272	0.0365894	1.63653e-28	T	C	0.3153	-0.07165	0.01346	1.394e-07	cis
miR-625-5p	rs10144979	14:65997638	G	A	0.355198	0.170483	0.0205804	1.19354e-16	G	A	0.3201	0.3763	0.02678	1.174e-39	cis
miR-625-5p	rs10145146	14:66075004	C	T	0.349632	0.180781	0.020698	2.45349e-18	C	T	0.3251	0.4125	0.02633	2.368e-47	cis
miR-136-5p	rs10145513	14:101168587	A	G	0.668173	0.399046	0.0363504	4.89005e-28	G	A	0.3257	-0.06929	0.01344	3.307e-07	cis
miR-376c-3p	rs10145513	14:101168587	A	G	0.668173	0.209202	0.0217367	6.3094e-22	G	A	0.3257	-0.03484	0.01023	0.0006974	cis
miR-136-5p	rs10146962	14:101170540	T	C	0.658875	0.39858	0.0357523	7.29344e-29	C	T	0.3327	-0.07021	0.01308	1.075e-07	cis
miR-376c-3p	rs10146962	14:101170540	T	C	0.658875	0.213122	0.0213642	1.94772e-23	C	T	0.3327	-0.03492	0.009912	0.0004546	cis
miR-625-5p	rs10148529	14:66104703	A	T	0.345818	0.173355	0.0208831	1.03086e-16	A	T	0.3131	0.3917	0.02666	9.019e-43	cis
miR-625-5p	rs10148907	14:65833372	C	G	0.739103	-0.14955	0.0218438	7.57743e-12	G	C	0.2372	0.2771	0.03091	3.048e-18	cis
miR-625-5p	rs10150412	14:65916791	C	T	0.358422	0.173561	0.0207112	5.28979e-17	C	T	0.3197	0.3772	0.02676	7.187e-40	cis
miR-625-5p	rs10152007	14:66047434	A	T	0.343755	0.172178	0.0205812	5.97017e-17	A	T	0.3133	0.393	0.0267	6.991e-43	cis
miR-320a	rs10174380	2:68596469	C	T	0.685243	0.144486	0.0166176	3.47469e-18	T	C	0.3299	-0.05389	0.006202	2.587e-17	trans
miR-320b	rs10174380	2:68596469	C	T	0.685243	0.129366	0.014889	3.66698e-18	T	C	0.3299	-0.06117	0.005135	6.571e-30	trans
miR-320c	rs10174380	2:68596469	C	T	0.685243	0.117036	0.0139596	5.12053e-17	T	C	0.3299	-0.05389	0.005098	2.547e-24	trans
miR-320d	rs10174380	2:68596469	C	T	0.685243	0.116538	0.0142933	3.53892e-16	T	C	0.3299	-0.04934	0.005003	1.467e-21	trans
miR-4429	rs10174380	2:68596469	C	T	0.685243	0.105793	0.013758	1.47654e-14	T	C	0.3299	-0.06042	0.004863	3.808e-32	trans
miR-3130-3p	rs10199766	2:207641868	G	A	0.842574	-0.266836	0.0329051	5.09352e-16	A	G	0.1794	0.1673	0.03129	1.207e-07	cis
miR-181a-5p	rs1036332	1:199012478	A	C	0.260188	0.172538	0.013837	1.09777e-35	A	C	0.2553	0.3408	0.01322	2.706e-102	cis
miR-181a-5p	rs1040959	1:198895844	A	C	0.766999	-0.100032	0.0146906	9.81154e-12	C	A	0.2375	0.2323	0.01682	1.636e-38	cis
miR-181a-5p	rs1040960	1:198895985	G	T	0.766066	-0.100198	0.0146954	9.21106e-12	T	G	0.2388	0.2323	0.01682	1.636e-38	cis
miR-584-5p	rs10447231	5:148500968	A	C	0.474342	0.186354	0.02543	2.33447e-13	A	C	0.4498	0.1752	0.01324	9.98e-36	cis
miR-584-5p	rs10463411	5:148455089	A	G	0.844168	-0.272685	0.0349924	6.55987e-15	G	A	0.1546	0.2727	0.01754	5.946e-47	cis
miR-625-5p	rs10483780	14:65980170	T	C	0.501165	0.146505	0.0199457	2.05495e-13	C	T	0.4775	-0.3207	0.02578	3.388e-32	cis
miR-320a	rs10496165	2:68620089	C	T	0.697496	0.139829	0.0168519	1.06307e-16	T	C	0.3198	-0.05845	0.006246	1.117e-19	trans
miR-320b	rs10496165	2:68620089	C	T	0.697496	0.127045	0.0150918	3.82607e-17	T	C	0.3198	-0.06409	0.00518	6.681e-32	trans
miR-320c	rs10496165	2:68620089	C	T	0.697496	0.113968	0.0141524	8.08373e-16	T	C	0.3198	-0.05714	0.00516	2.399e-26	trans
miR-320d	rs10496165	2:68620089	C	T	0.697496	0.116733	0.0144778	7.44983e-16	T	C	0.3198	-0.05191	0.005054	3.973e-23	trans
miR-4429	rs10496165	2:68620089	C	T	0.697496	0.104328	0.0139409	7.23052e-14	T	C	0.3198	-0.06411	0.004896	3.807e-35	trans
miR-320a	rs1050181	2:68622952	G	C	0.544992	0.150456	0.0155157	3.10459e-22	C	G	0.4541	-0.06727	0.005522	4.348e-31	trans
miR-320b	rs1050181	2:68622952	G	C	0.544992	0.136202	0.0138951	1.10257e-22	C	G	0.4541	-0.0665	0.004602	1.379e-41	trans
miR-320c	rs1050181	2:68622952	G	C	0.544992	0.123229	0.0130319	3.20095e-21	C	G	0.4541	-0.06396	0.004529	5.275e-40	trans
miR-320d	rs1050181	2:68622952	G	C	0.544992	0.121982	0.0133495	6.3871e-20	C	G	0.4541	-0.06049	0.00443	8.653e-38	trans
miR-320e	rs1050181	2:68622952	G	C	0.544992	0.110579	0.0147588	6.76194e-14	C	G	0.4541	-0.09639	0.006121	5.007e-48	trans
miR-4429	rs1050181	2:68622952	G	C	0.544992	0.113852	0.0128425	7.62984e-19	C	G	0.4541	-0.06893	0.004297	1.624e-49	trans
miR-130a-3p	rs10750870	11:57623815	A	C	0.437769	-0.15918	0.021015	3.60238e-14	A	C	0.4311	-0.1707	0.01071	6.641e-49	cis
miR-625-5p	rs1075566	14:66239457	C	T	0.454013	0.144041	0.0193939	1.10975e-13	C	T	0.4909	0.3186	0.02562	3.533e-32	cis
miR-130a-3p	rs10792110	11:57536346	C	T	0.564735	0.161403	0.0210245	1.62982e-14	T	C	0.434	-0.1713	0.01078	1.038e-48	cis
miR-130a-3p	rs10792112	11:57565800	C	T	0.684897	-0.243313	0.0221596	4.76609e-28	T	C	0.3019	0.2352	0.01037	1.757e-85	cis
miR-181a-5p	rs10800599	1:198870813	T	C	0.760087	-0.108167	0.0147003	1.86465e-13	C	T	0.2401	0.236	0.01655	1.515e-40	cis
miR-181a-5p	rs10800602	1:198914510	A	G	0.244491	0.102312	0.0144057	1.22831e-12	A	G	0.2426	0.2416	0.01666	8.824e-42	cis
miR-181a-5p	rs10800603	1:198919654	A	G	0.238849	0.106727	0.0145602	2.3006e-13	A	G	0.2446	0.237	0.01655	5.965e-41	cis
miR-181a-5p	rs10800606	1:199004994	C	G	0.663982	0.0875642	0.0130697	2.08753e-11	G	C	0.3635	-0.141	0.01617	2.183e-17	cis
miR-625-5p	rs10873191	14:66110628	T	C	0.346549	0.173321	0.0208473	9.26631e-17	T	C	0.3139	0.3929	0.02667	5.857e-43	cis
miR-130a-3p	rs10896626	11:57323205	A	G	0.871328	-0.217382	0.0316214	6.21965e-12	G	A	0.1333	0.2303	0.01607	8.751e-41	cis
miR-130a-3p	rs10896631	11:57381263	T	C	0.750433	-0.30148	0.0232692	2.16713e-38	C	T	0.2603	0.285	0.009157	5.488e-132	cis
miR-130a-3p	rs10896632	11:57390302	G	A	0.746726	-0.302037	0.0231218	5.36887e-39	A	G	0.2672	0.2894	0.008928	2.413e-141	cis
miR-130a-3p	rs10896636	11:57448032	C	G	0.68075	-0.243141	0.0224117	2.01912e-27	G	C	0.3016	0.2339	0.01072	4.885e-80	cis
miR-130a-3p	rs10896644	11:57563991	C	T	0.567891	0.160898	0.0210084	1.87746e-14	T	C	0.4305	-0.1701	0.0108	5.611e-48	cis
miR-130a-3p	rs10896647	11:57571883	C	T	0.685296	-0.242537	0.022203	8.88722e-28	T	C	0.3032	0.2278	0.01056	2.527e-79	cis
miR-130a-3p	rs10896649	11:57587795	A	G	0.565548	0.160285	0.020992	2.24867e-14	G	A	0.4338	-0.1712	0.01072	3.313e-49	cis
miR-181a-5p	rs10919602	1:198882663	G	A	0.764984	-0.101467	0.0147489	6.00137e-12	A	G	0.2414	0.2289	0.01699	8.39e-37	cis
miR-181a-5p	rs10919619	1:199038043	T	C	0.841859	-0.152167	0.0167991	1.32844e-19	C	T	0.1601	0.2939	0.01823	1.015e-49	cis
miR-181a-5p	rs10919655	1:199248661	A	G	0.667251	-0.106368	0.0131192	5.15496e-16	G	A	0.3384	0.1924	0.01485	1.466e-34	cis
miR-3130-3p	rs10932164	2:207616325	A	G	0.855067	-0.279415	0.0342668	3.51725e-16	G	A	0.1556	0.1715	0.03336	3.557e-07	cis
miR-584-5p	rs1112745	5:148471806	G	A	0.474305	0.187933	0.0254882	1.66431e-13	G	A	0.4449	0.179	0.0132	2.635e-37	cis
miR-625-5p	rs1113962	14:66005798	C	T	0.355246	0.170317	0.0205899	1.31858e-16	C	T	0.3201	0.3763	0.02678	1.174e-39	cis
miR-625-5p	rs11158588	14:65799876	G	A	0.221744	0.35927	0.0221765	5.00027e-59	G	A	0.2468	0.7398	0.01684	8.19e-203	cis
miR-625-5p	rs11158593	14:65859984	G	A	0.466718	0.134472	0.0197889	1.08065e-11	G	A	0.4664	0.2561	0.02686	2.558e-20	cis
miR-625-5p	rs11158595	14:65906369	A	G	0.34826	0.175746	0.0209257	4.5198e-17	A	G	0.3135	0.3925	0.02667	6.976e-43	cis
miR-625-5p	rs11158596	14:65911975	T	A	0.507581	0.145384	0.0198802	2.61221e-13	A	T	0.4699	-0.314	0.02597	1.13e-30	cis
miR-625-5p	rs11158598	14:65923738	A	G	0.389613	0.1839	0.0204289	2.21701e-19	A	G	0.3774	0.4052	0.02468	2.043e-51	cis
miR-625-5p	rs11158601	14:66025363	A	G	0.499831	0.146827	0.0197771	1.13529e-13	G	A	0.4777	-0.3183	0.02572	6.129e-32	cis
miR-625-5p	rs11158602	14:66071733	T	G	0.491419	0.14246	0.0198702	7.52738e-13	G	T	0.4888	-0.3007	0.02632	9.621e-28	cis
miR-625-5p	rs11158603	14:66072040	C	T	0.349651	0.180755	0.0206978	2.4789e-18	C	T	0.3228	0.4153	0.02626	3.981e-48	cis
miR-625-5p	rs11158604	14:66094450	G	A	0.346475	0.17345	0.0208006	7.51276e-17	G	A	0.3134	0.3927	0.02668	6.501e-43	cis
miR-625-5p	rs11158605	14:66107920	T	A	0.365947	0.173317	0.0207384	6.41728e-17	T	A	0.3408	0.3788	0.02585	1.345e-42	cis
miR-625-5p	rs11158607	14:66110797	T	G	0.365883	0.173324	0.0207344	6.31303e-17	T	G	0.3402	0.3798	0.02586	9.628e-43	cis
miR-625-5p	rs11158611	14:66235074	G	A	0.451752	0.143146	0.0193457	1.36839e-13	G	A	0.4866	0.3222	0.02559	6.777e-33	cis
miR-584-5p	rs11168086	5:148484187	T	C	0.408107	0.199694	0.0253698	3.50926e-15	T	C	0.3944	0.2109	0.0127	2.078e-52	cis
miR-625-5p	rs1121885	14:66156914	A	G	0.348179	0.177649	0.020897	1.87674e-17	A	G	0.3142	0.3915	0.02659	6.447e-43	cis
miR-130a-3p	rs11229075	11:57391023	A	C	0.750877	-0.301901	0.0232611	1.6143e-38	C	A	0.2601	0.2922	0.008899	1.229e-142	cis
miR-130a-3p	rs11229109	11:57492226	A	G	0.554137	0.164771	0.0210771	5.38802e-15	G	A	0.4387	-0.1757	0.01069	1.563e-51	cis
miR-130a-3p	rs11229113	11:57510823	G	T	0.692006	-0.243466	0.0223529	1.26014e-27	T	G	0.3003	0.2309	0.01061	2.516e-80	cis
miR-130a-3p	rs11229116	11:57534542	C	G	0.683806	-0.244457	0.0221825	3.05064e-28	G	C	0.3069	0.2287	0.01051	1.861e-80	cis
miR-130a-3p	rs11229130	11:57562169	A	G	0.688809	-0.243075	0.0223464	1.47437e-27	G	A	0.2915	0.225	0.01101	1.041e-72	cis
miR-130a-3p	rs11229131	11:57562525	G	A	0.684434	-0.242732	0.022144	5.84966e-28	A	G	0.3061	0.229	0.01048	5.565e-81	cis
miR-130a-3p	rs11229148	11:57621460	A	T	0.683461	-0.2414	0.0223364	3.17227e-27	T	A	0.3018	0.2307	0.01054	5.469e-81	cis
miR-10b-5p	rs11244061	9:136153981	C	T	0.886198	-0.206905	0.0226232	5.92519e-20	T	C	0.1087	0.1079	0.02473	1.495e-05	trans
miR-130a-3p	rs112764194	11:57385856	C	T	0.7469	-0.302271	0.0231808	7.27333e-39	T	C	0.2696	0.2862	0.009083	8.617e-135	cis
miR-130a-3p	rs112976685	11:57564836	G	A	0.566038	0.161154	0.0210545	1.94617e-14	A	G	0.4336	-0.1731	0.01082	2.877e-49	cis
miR-625-5p	rs113131712	14:66064120	G	A	0.501439	0.145533	0.0198207	2.09639e-13	A	G	0.4723	-0.318	0.02613	5.338e-31	cis
miR-3130-3p	rs115529561	2:207675609	C	G	0.874904	-0.247276	0.0369109	2.09446e-11	G	C	0.1428	0.1496	0.03406	1.299e-05	cis
miR-320a	rs115662925	2:68626631	T	G	0.547486	0.152478	0.0156524	2.00521e-22	G	T	0.4541	-0.06727	0.005522	4.348e-31	trans
miR-320b	rs115662925	2:68626631	T	G	0.547486	0.138094	0.0140172	6.73877e-23	G	T	0.4541	-0.0665	0.004602	1.379e-41	trans
miR-320c	rs115662925	2:68626631	T	G	0.547486	0.12504	0.0131461	1.87863e-21	G	T	0.4541	-0.06396	0.004529	5.275e-40	trans
miR-320d	rs115662925	2:68626631	T	G	0.547486	0.123554	0.0134677	4.55346e-20	G	T	0.4541	-0.06049	0.00443	8.653e-38	trans
miR-320e	rs115662925	2:68626631	T	G	0.547486	0.112242	0.0148893	4.75671e-14	G	T	0.4541	-0.09639	0.006121	5.007e-48	trans
miR-4429	rs115662925	2:68626631	T	G	0.547486	0.115419	0.0129558	5.16522e-19	G	T	0.4541	-0.06893	0.004297	1.624e-49	trans
miR-130a-3p	rs11570176	11:57529429	A	G	0.566649	0.1615	0.021063	1.75387e-14	G	A	0.4321	-0.1711	0.01085	4.112e-48	cis
miR-130a-3p	rs11570181	11:57555770	T	C	0.567672	0.161097	0.0210203	1.80406e-14	C	T	0.4316	-0.1706	0.01083	4.823e-48	cis
miR-130a-3p	rs11570190	11:57560452	A	C	0.684149	-0.242699	0.0221182	5.16539e-28	C	A	0.3057	0.2293	0.01048	3.272e-81	cis
miR-320a	rs115843438	2:68635524	G	C	0.551072	0.155908	0.0159935	1.87844e-22	C	G	0.4525	-0.06653	0.005537	2.429e-30	trans
miR-320b	rs115843438	2:68635524	G	C	0.551072	0.14116	0.0143229	6.4851e-23	C	G	0.4525	-0.06512	0.004625	8.912e-40	trans
miR-320c	rs115843438	2:68635524	G	C	0.551072	0.128841	0.0134283	8.41219e-22	C	G	0.4525	-0.06344	0.004544	3.272e-39	trans
miR-320d	rs115843438	2:68635524	G	C	0.551072	0.126979	0.0137585	2.72919e-20	C	G	0.4525	-0.06088	0.00445	6.905e-38	trans
miR-320e	rs115843438	2:68635524	G	C	0.551072	0.11383	0.0152173	7.41375e-14	C	G	0.4525	-0.09579	0.006144	3.509e-47	trans
miR-4429	rs115843438	2:68635524	G	C	0.551072	0.118342	0.0132369	3.88269e-19	C	G	0.4525	-0.06848	0.004328	2.361e-48	trans
miR-130a-3p	rs11601449	11:57524310	G	A	0.684	-0.242757	0.0221621	6.37901e-28	A	G	0.3059	0.2296	0.01048	2.411e-81	cis
miR-130a-3p	rs11602109	11:57435296	G	A	0.688626	-0.24541	0.0222712	3.08999e-28	A	G	0.303	0.2326	0.0105	1.564e-82	cis
miR-130a-3p	rs11604325	11:57497011	C	A	0.688224	-0.242092	0.0222771	1.64947e-27	A	C	0.2997	0.2333	0.01058	5.218e-82	cis
miR-130a-3p	rs11604333	11:57467035	C	G	0.686388	-0.244681	0.0222318	3.57802e-28	G	C	0.303	0.2326	0.0105	1.564e-82	cis
miR-130a-3p	rs11605731	11:57524089	C	G	0.683995	-0.242751	0.022162	6.39541e-28	G	C	0.3059	0.2296	0.01048	2.411e-81	cis
miR-130a-3p	rs11606396	11:57435211	C	T	0.687897	-0.245707	0.0223	3.12057e-28	T	C	0.303	0.2326	0.0105	1.564e-82	cis
miR-130a-3p	rs11606677	11:57383377	G	A	0.750505	-0.301631	0.0232713	2.02265e-38	A	G	0.2603	0.285	0.009157	5.488e-132	cis
miR-130a-3p	rs11606706	11:57383575	G	T	0.750529	-0.301671	0.0232717	1.98282e-38	T	G	0.2603	0.285	0.009157	5.488e-132	cis
miR-130a-3p	rs11607056	11:57496820	C	T	0.683883	-0.244801	0.0222154	3.08018e-28	T	C	0.2995	0.2346	0.0107	3.305e-81	cis
miR-130a-3p	rs11607122	11:57389737	G	A	0.743793	-0.302872	0.0231743	4.92985e-39	A	G	0.2723	0.2891	0.008958	5.298e-139	cis
miR-625-5p	rs11620749	14:65899804	A	G	0.502681	0.145468	0.0197927	1.98799e-13	G	A	0.4706	-0.3144	0.02585	5.674e-31	cis
miR-625-5p	rs11621121	14:65822493	C	T	0.388213	0.196561	0.0192522	1.79304e-24	C	T	0.4309	0.4129	0.02387	5.002e-56	cis
miR-625-5p	rs11622014	14:66041645	C	T	0.502262	0.14792	0.0197789	7.50685e-14	T	C	0.4771	-0.317	0.02573	1.065e-31	cis
miR-625-5p	rs11622271	14:66149065	A	T	0.504871	0.146606	0.0198922	1.70583e-13	T	A	0.473	-0.3134	0.0259	1.075e-30	cis
miR-625-5p	rs11622829	14:66191782	T	A	0.496725	0.144626	0.0198187	2.93217e-13	A	T	0.477	-0.3144	0.02593	8.016e-31	cis
miR-625-5p	rs11623662	14:66021192	T	G	0.390012	0.168768	0.0203341	1.04357e-16	T	G	0.3883	0.3408	0.02656	6.522e-34	cis
miR-625-5p	rs11623920	14:65819314	A	C	0.389577	0.198029	0.0192909	1.00877e-24	A	C	0.4298	0.4085	0.02394	8.725e-55	cis
miR-625-5p	rs11624045	14:66108018	C	T	0.498929	0.145121	0.0198468	2.63068e-13	T	C	0.4783	-0.3166	0.02581	1.869e-31	cis
miR-625-5p	rs11625362	14:66232869	G	A	0.45263	0.142912	0.0193226	1.40274e-13	G	A	0.4905	0.32	0.02558	1.545e-32	cis
miR-625-5p	rs11625882	14:66245199	G	A	0.454755	0.141922	0.0193469	2.20669e-13	G	A	0.4935	0.3186	0.02562	3.533e-32	cis
miR-625-5p	rs11627067	14:66182953	T	G	0.488866	0.13317	0.0198404	1.91867e-11	G	T	0.4815	-0.2981	0.02602	5.996e-28	cis
miR-625-5p	rs11627084	14:65978836	T	G	0.501066	0.146483	0.0199489	2.0901e-13	G	T	0.4775	-0.3207	0.02578	3.388e-32	cis
miR-625-5p	rs11627184	14:66121443	C	T	0.501637	0.146864	0.0198879	1.52889e-13	T	C	0.4782	-0.3154	0.02589	4.59e-31	cis
miR-625-5p	rs11627185	14:66121492	A	G	0.501636	0.146867	0.0198879	1.52751e-13	G	A	0.4782	-0.3154	0.02589	4.59e-31	cis
miR-625-5p	rs11627578	14:66234448	C	T	0.452075	0.142993	0.0193386	1.42294e-13	C	T	0.4885	0.3222	0.02559	6.777e-33	cis
miR-625-5p	rs11627598	14:65797766	G	T	0.38607	0.212976	0.0192172	1.52431e-28	G	T	0.4342	0.4495	0.02264	1.389e-69	cis
miR-625-5p	rs11627605	14:66234313	G	A	0.452186	0.143034	0.0193436	1.42039e-13	G	A	0.4905	0.3222	0.02559	6.777e-33	cis
miR-625-5p	rs11628196	14:65891241	A	G	0.495088	0.14713	0.0198566	1.26666e-13	G	A	0.4781	-0.3238	0.02562	4.511e-33	cis
miR-625-5p	rs11628765	14:66168449	T	C	0.500166	0.147858	0.0197805	7.72617e-14	C	T	0.4758	-0.3151	0.0258	3.166e-31	cis
miR-625-5p	rs11628840	14:66235642	A	G	0.451742	0.143194	0.0193503	1.36129e-13	A	G	0.4873	0.3222	0.02559	6.777e-33	cis
miR-625-5p	rs11629437	14:65892139	C	G	0.352083	0.17854	0.0210581	2.28213e-17	C	G	0.3216	0.3754	0.02703	1.039e-38	cis
miR-320a	rs116401291	2:68625625	C	T	0.545777	0.151008	0.0155715	3.08234e-22	T	C	0.4541	-0.06727	0.005522	4.348e-31	trans
miR-320b	rs116401291	2:68625625	C	T	0.545777	0.136712	0.013945	1.08567e-22	T	C	0.4541	-0.0665	0.004602	1.379e-41	trans
miR-320c	rs116401291	2:68625625	C	T	0.545777	0.123739	0.0130784	3.04174e-21	T	C	0.4541	-0.06396	0.004529	5.275e-40	trans
miR-320d	rs116401291	2:68625625	C	T	0.545777	0.122475	0.0133973	6.14332e-20	T	C	0.4541	-0.06049	0.00443	8.653e-38	trans
miR-320e	rs116401291	2:68625625	C	T	0.545777	0.111024	0.0148117	6.59425e-14	T	C	0.4541	-0.09639	0.006121	5.007e-48	trans
miR-4429	rs116401291	2:68625625	C	T	0.545777	0.114323	0.0128884	7.30017e-19	T	C	0.4541	-0.06893	0.004297	1.624e-49	trans
let-7a-5p	rs116552240	9:136149098	T	A	0.653718	-0.0845661	0.0113345	8.58842e-14	A	T	0.3436	0.01765	0.005048	0.0005003	trans
let-7b-5p	rs116552240	9:136149098	T	A	0.653718	-0.107531	0.01003	8.12385e-27	A	T	0.3436	0.02789	0.00657	2.481e-05	trans
let-7c-5p	rs116552240	9:136149098	T	A	0.653718	-0.0907753	0.0091602	3.77608e-23	A	T	0.3436	0.02288	0.006292	0.0002969	trans
miR-10b-5p	rs116552240	9:136149098	T	A	0.653718	-0.174502	0.0142674	2.12626e-34	A	T	0.3436	0.1072	0.0166	2.02e-10	trans
miR-126-3p	rs116552240	9:136149098	T	A	0.653718	-0.167546	0.013039	8.63719e-38	A	T	0.3436	0.04986	0.008167	1.71e-09	trans
miR-139-5p	rs116552240	9:136149098	T	A	0.653718	-0.15545	0.0115706	3.77361e-41	A	T	0.3436	0.06164	0.01612	0.0001426	trans
miR-584-5p	rs11746200	5:148499387	A	G	0.473634	0.184438	0.0251382	2.18462e-13	A	G	0.4516	0.1762	0.01322	3.529e-36	cis
miR-625-5p	rs117759528	14:65759023	G	C	0.845965	-0.311633	0.026756	2.37019e-31	C	G	0.1549	0.6562	0.02918	4.537e-84	cis
miR-625-5p	rs11844682	14:65910844	G	C	0.356705	0.17288	0.0207295	7.44141e-17	G	C	0.3196	0.3803	0.02687	4.066e-40	cis
miR-625-5p	rs11847263	14:65775695	T	G	0.67304	-0.150419	0.0202656	1.15042e-13	G	T	0.3597	0.298	0.02672	1.168e-26	cis
miR-625-5p	rs11848443	14:66257419	C	T	0.54144	-0.139242	0.019367	6.49475e-13	C	T	0.5	-0.313	0.02632	9.163e-30	cis
miR-625-5p	rs11848444	14:66257467	A	G	0.5414	-0.139233	0.0193645	6.47321e-13	A	G	0.5	-0.313	0.02632	9.163e-30	cis
miR-625-5p	rs11848463	14:66257294	G	A	0.541416	-0.139268	0.0193696	6.47819e-13	A	G	0.4993	0.3134	0.02627	6.16e-30	cis
miR-625-5p	rs11851576	14:65900283	T	C	0.454741	0.146928	0.0199902	1.98171e-13	T	C	0.4506	0.3265	0.02545	6.005e-34	cis
miR-3130-3p	rs11894165	2:207624412	T	C	0.859947	-0.284323	0.0347527	2.8076e-16	C	T	0.1528	0.1739	0.03373	3.302e-07	cis
miR-3130-3p	rs11895370	2:207654714	T	C	0.842391	-0.264848	0.0333045	1.8305e-15	C	T	0.1719	0.1741	0.03232	9.846e-08	cis
miR-133b	rs11906462	20:61158952	C	T	0.824779	-0.248529	0.0325596	2.29272e-14	T	C	0.2036	0.4466	0.03799	3.057e-29	trans
miR-181a-5p	rs12048004	1:198915302	T	C	0.235546	0.100871	0.0146692	6.13877e-12	T	C	0.2425	0.2315	0.01703	2.16e-37	cis
miR-625-5p	rs12050182	14:66243080	C	T	0.455215	0.144476	0.0194319	1.04552e-13	C	T	0.4942	0.3187	0.02561	3.376e-32	cis
miR-625-5p	rs12050231	14:66235016	T	C	0.451755	0.143138	0.019345	1.36982e-13	T	C	0.4873	0.3222	0.02559	6.777e-33	cis
miR-181a-5p	rs12096876	1:198914427	G	A	0.244151	0.101854	0.0144014	1.52198e-12	G	A	0.2426	0.2408	0.0167	2.06e-41	cis
miR-181a-5p	rs12123314	1:198872658	G	T	0.764104	-0.102538	0.0148047	4.32649e-12	T	G	0.2336	0.2327	0.01692	3.835e-38	cis
miR-181a-5p	rs12125200	1:198992043	A	G	0.260715	0.177971	0.0138452	8.13862e-38	A	G	0.2659	0.3404	0.01251	1.134e-111	cis
miR-181a-5p	rs12130244	1:198884112	G	C	0.765569	-0.101979	0.0147544	4.78598e-12	C	G	0.2367	0.231	0.01681	3.991e-38	cis
miR-181a-5p	rs12132016	1:198882077	T	C	0.755495	-0.106835	0.0144715	1.5545e-13	C	T	0.2445	0.234	0.01639	1.17e-40	cis
miR-181a-5p	rs12142025	1:198881590	C	T	0.766397	-0.101919	0.0147963	5.65316e-12	T	C	0.2359	0.2324	0.01687	2.843e-38	cis
miR-130a-3p	rs12146541	11:57508678	G	C	0.685316	-0.243208	0.0221552	4.90352e-28	C	G	0.3056	0.2297	0.01049	3.073e-81	cis
miR-625-5p	rs12147473	14:65795081	C	T	0.845789	-0.329795	0.0265098	1.57577e-35	T	C	0.1552	0.6992	0.02832	7.799e-97	cis
miR-625-5p	rs12147779	14:65797693	A	T	0.846077	-0.328488	0.0261937	4.46768e-36	T	A	0.1567	0.6934	0.02802	1.719e-97	cis
miR-136-5p	rs12147845	14:101144596	C	T	0.870989	0.380494	0.05243	3.9521e-13	T	C	0.09763	-0.07267	0.02081	0.0005097	cis
miR-130a-3p	rs12270209	11:57537787	G	A	0.564726	0.161383	0.0210239	1.63939e-14	A	G	0.4358	-0.17	0.01075	2.502e-48	cis
miR-130a-3p	rs12274865	11:57557668	C	T	0.56562	0.161052	0.0210051	1.75642e-14	T	C	0.4348	-0.1718	0.01075	3.637e-49	cis
miR-130a-3p	rs12362166	11:57453043	C	T	0.687249	-0.246218	0.0222701	2.05044e-28	T	C	0.3027	0.2325	0.01051	2.512e-82	cis
miR-130a-3p	rs12363024	11:57503266	G	C	0.556328	0.166301	0.0210973	3.20744e-15	C	G	0.4385	-0.1756	0.01069	1.891e-51	cis
miR-625-5p	rs12433597	14:66028847	T	C	0.343187	0.172769	0.0206682	6.31467e-17	T	C	0.3115	0.3943	0.0267	4.187e-43	cis
miR-136-5p	rs12434496	14:101179222	A	G	0.18959	-0.494684	0.0444807	9.88067e-29	A	G	0.1809	-0.09697	0.01616	3.23e-09	cis
miR-376c-3p	rs12434496	14:101179222	A	G	0.18959	-0.284953	0.0264815	5.29068e-27	A	G	0.1809	-0.05216	0.01228	2.463e-05	cis
miR-625-5p	rs12436465	14:65806877	T	C	0.255814	0.28174	0.0216042	7.15398e-39	T	C	0.2575	0.6469	0.02164	2.093e-126	cis
miR-4707-3p	rs12437151	14:23372913	G	A	0.437486	0.0912786	0.0136589	2.34529e-11	G	A	0.431	0.2952	0.01684	5.94e-57	cis
miR-3130-3p	rs12468160	2:207646304	T	C	0.842809	-0.267176	0.0329251	4.87121e-16	C	T	0.1783	0.1694	0.03125	8.168e-08	cis
miR-3130-3p	rs12470963	2:207639593	A	G	0.866897	-0.29906	0.0356907	5.32797e-17	G	A	0.1343	0.1868	0.03567	2.182e-07	cis
miR-3130-3p	rs12471008	2:207639783	A	G	0.842907	-0.27172	0.0329164	1.52088e-16	G	A	0.1794	0.1673	0.03129	1.207e-07	cis
miR-3130-3p	rs12478466	2:207671012	T	C	0.846612	-0.263395	0.0333969	3.10054e-15	C	T	0.1722	0.1649	0.03168	2.549e-07	cis
miR-625-5p	rs1256520	14:65737193	C	A	0.64779	-0.191315	0.0203611	5.6629e-21	A	C	0.3665	0.4252	0.02444	2.224e-56	cis
miR-625-5p	rs1256521	14:65737608	T	C	0.646581	-0.191015	0.0203255	5.57101e-21	C	T	0.3691	0.4338	0.02435	1.33e-58	cis
miR-625-5p	rs1256522	14:65738029	C	T	0.647567	-0.191086	0.0203546	6.12506e-21	T	C	0.3658	0.4274	0.02445	7.332e-57	cis
miR-625-5p	rs1256523	14:65738126	A	G	0.647737	-0.190991	0.0203541	6.38845e-21	G	A	0.3659	0.4274	0.02445	7.332e-57	cis
miR-625-5p	rs1256524	14:65738435	T	C	0.647718	-0.190917	0.020352	6.55193e-21	C	T	0.3674	0.4302	0.02436	7.262e-58	cis
miR-625-5p	rs1256525	14:65738550	G	C	0.646861	-0.190909	0.0203826	7.51539e-21	C	G	0.3684	0.431	0.02445	1.207e-57	cis
miR-625-5p	rs1256526	14:65739905	T	G	0.647195	-0.190548	0.0203379	7.31367e-21	G	T	0.3696	0.4319	0.02414	3.298e-59	cis
miR-625-5p	rs1256536	14:65762476	A	G	0.656084	-0.2135	0.0200611	1.89054e-26	G	A	0.3906	0.4654	0.02258	1.427e-73	cis
miR-625-5p	rs1256540	14:65764069	T	C	0.645897	-0.223056	0.0196688	8.25655e-30	C	T	0.4009	0.4761	0.02207	2.7e-79	cis
miR-625-5p	rs1256544	14:65776415	G	C	0.0531471	0.335592	0.0445048	4.67861e-14	G	C	0.06346	0.5905	0.05286	9.396e-27	cis
miR-625-5p	rs12586842	14:66145022	T	G	0.500228	0.147394	0.0198361	1.08123e-13	G	T	0.4777	-0.3158	0.02572	1.631e-31	cis
miR-625-5p	rs12587057	14:66066375	C	T	0.345738	0.172451	0.0207044	8.14109e-17	C	T	0.3136	0.3927	0.02668	6.501e-43	cis
miR-625-5p	rs12588838	14:66162638	G	T	0.500385	0.147861	0.0197921	7.97839e-14	T	G	0.4765	-0.3158	0.02572	1.631e-31	cis
miR-4707-3p	rs12589539	14:23396680	T	C	0.440305	0.0915558	0.0137031	2.36666e-11	T	C	0.4332	0.292	0.01658	1.808e-57	cis
miR-625-5p	rs12589698	14:65920435	G	A	0.510971	0.147065	0.0199286	1.58765e-13	A	G	0.4686	-0.3129	0.02594	1.47e-30	cis
miR-625-5p	rs1262272	14:65741733	C	G	0.647443	-0.190823	0.020345	6.639e-21	G	C	0.3709	0.4491	0.02392	1.492e-63	cis
miR-133a-3p	rs12624608	20:61155298	C	A	0.796375	-0.174907	0.025247	4.27368e-12	A	C	0.2288	0.394	0.03343	2.842e-29	cis
miR-133b	rs12624608	20:61155298	C	A	0.796375	-0.264427	0.0333615	2.26136e-15	A	C	0.2288	0.4157	0.03565	9.613e-29	trans
miR-584-5p	rs12655076	5:148485570	A	G	0.410691	0.201351	0.0254911	2.81458e-15	A	G	0.395	0.211	0.01272	2.475e-52	cis
miR-625-5p	rs1269068	14:65767333	C	T	0.643163	-0.223379	0.0194944	2.12901e-30	T	C	0.4008	0.4756	0.02212	4.706e-79	cis
miR-4433b-5p	rs12713506	2:64569840	C	T	0.714645	-0.0912518	0.0131664	4.18844e-12	T	C	0.2913	0.2554	0.01953	4.118e-35	cis
miR-181a-5p	rs1275009	1:199070859	C	T	0.540441	-0.102424	0.0131283	6.10395e-15	T	C	0.465	0.2114	0.01453	5.437e-42	cis
miR-181a-5p	rs1275163	1:198891639	C	T	0.765073	-0.101395	0.0146939	5.18313e-12	T	C	0.2384	0.2355	0.01675	1.157e-39	cis
miR-181a-5p	rs1275164	1:198894457	A	G	0.754678	-0.107087	0.0143044	7.08347e-14	G	A	0.2494	0.2399	0.01628	5.857e-43	cis
miR-130a-3p	rs12785533	11:57486651	G	A	0.685995	-0.242795	0.0222621	1.0766e-27	A	G	0.3018	0.2321	0.01051	2.868e-82	cis
miR-130a-3p	rs12790196	11:57497847	C	T	0.686232	-0.244075	0.0222156	4.43001e-28	T	C	0.2979	0.2378	0.0104	2.25e-86	cis
miR-130a-3p	rs12804972	11:57463767	T	C	0.686355	-0.244827	0.0222313	3.31893e-28	C	T	0.3036	0.2331	0.01051	8.357e-83	cis
miR-130a-3p	rs12805343	11:57524724	C	A	0.566156	0.161834	0.0210687	1.5756e-14	A	C	0.4346	-0.1757	0.01082	1.979e-50	cis
miR-130a-3p	rs12805841	11:57443842	G	A	0.687846	-0.245886	0.0222754	2.49275e-28	A	G	0.303	0.2326	0.0105	1.564e-82	cis
miR-130a-3p	rs12807250	11:57600285	C	T	0.684858	-0.242393	0.0222306	1.10823e-27	T	C	0.3051	0.2285	0.01052	2.455e-80	cis
miR-625-5p	rs12878872	14:65804665	G	A	0.386023	0.203653	0.0193725	7.56461e-26	G	A	0.4197	0.4206	0.02362	1.357e-58	cis
miR-625-5p	rs12879202	14:65977182	C	T	0.511623	0.146601	0.0199272	1.8835e-13	T	C	0.4692	-0.3114	0.02595	2.873e-30	cis
miR-625-5p	rs12879805	14:66047795	T	C	0.498218	0.145168	0.0197346	1.89521e-13	C	T	0.4826	-0.3064	0.02594	1.883e-29	cis
miR-625-5p	rs12879971	14:65901604	G	A	0.503137	0.145861	0.0197785	1.6469e-13	A	G	0.4706	-0.3144	0.02585	5.674e-31	cis
miR-625-5p	rs12880725	14:65799805	G	A	0.386052	0.21297	0.0192169	1.52666e-28	G	A	0.4307	0.4512	0.02279	3.082e-69	cis
miR-625-5p	rs12881755	14:65801811	A	G	0.320867	0.23032	0.0200348	1.38181e-30	A	G	0.3477	0.4793	0.02283	6.867e-76	cis
miR-625-5p	rs12881911	14:65831221	T	C	0.388492	0.19722	0.019447	3.61907e-24	T	C	0.4303	0.4088	0.02388	5.732e-55	cis
miR-625-5p	rs12882200	14:66157861	C	A	0.503123	0.148195	0.0198728	8.83917e-14	A	C	0.4757	-0.3148	0.02573	2.569e-31	cis
miR-625-5p	rs12883382	14:66145396	C	T	0.500344	0.147926	0.0198483	9.13479e-14	T	C	0.4776	-0.3157	0.02578	2.306e-31	cis
miR-625-5p	rs12883815	14:65923367	C	T	0.510961	0.147038	0.0199284	1.60306e-13	T	C	0.4686	-0.3129	0.02594	1.47e-30	cis
miR-4707-3p	rs12884614	14:23409431	A	G	0.441135	0.0934115	0.0136046	6.59516e-12	A	G	0.4344	0.297	0.01632	1.133e-60	cis
miR-625-5p	rs12885842	14:65918652	C	T	0.373139	0.182228	0.020451	5.08148e-19	C	T	0.3489	0.4095	0.02529	2.874e-50	cis
miR-625-5p	rs12886005	14:65809247	C	T	0.390429	0.198498	0.0192632	6.72351e-25	C	T	0.4305	0.4096	0.02389	2.984e-55	cis
miR-625-5p	rs12886168	14:65809286	C	A	0.393656	0.204136	0.0191341	1.42572e-26	C	A	0.4364	0.4216	0.02345	1.121e-59	cis
miR-625-5p	rs12886334	14:66094671	T	G	0.500184	0.146151	0.0198499	1.8009e-13	G	T	0.4777	-0.3182	0.02577	8.253e-32	cis
miR-625-5p	rs12887134	14:66045543	G	C	0.502158	0.147999	0.0197738	7.17729e-14	C	G	0.4771	-0.317	0.02573	1.065e-31	cis
miR-625-5p	rs12887673	14:66221771	T	C	0.487094	0.131927	0.0197295	2.28104e-11	C	T	0.4833	-0.2973	0.02622	1.942e-27	cis
miR-625-5p	rs12887957	14:66246592	G	A	0.454723	0.142379	0.0193618	1.92928e-13	G	A	0.4935	0.3186	0.02562	3.533e-32	cis
miR-625-5p	rs12889002	14:66063582	C	G	0.499455	0.145384	0.0197665	1.90842e-13	G	C	0.4777	-0.3181	0.02576	8.085e-32	cis
miR-625-5p	rs12890123	14:65998069	C	T	0.511668	0.146815	0.0198822	1.53347e-13	T	C	0.4699	-0.3119	0.02587	1.573e-30	cis
miR-625-5p	rs12890902	14:66116622	T	A	0.498435	0.144652	0.0198286	2.98412e-13	A	T	0.4783	-0.3166	0.02581	1.869e-31	cis
miR-625-5p	rs12890978	14:65982890	C	T	0.504299	0.148214	0.0199789	1.18431e-13	T	C	0.4775	-0.3201	0.02569	2.697e-32	cis
miR-625-5p	rs12892058	14:65903441	T	C	0.51011	0.146773	0.019879	1.54406e-13	C	T	0.4699	-0.3133	0.02583	7.468e-31	cis
miR-625-5p	rs12893094	14:65789077	G	A	0.385962	0.21328	0.0192127	1.24065e-28	G	A	0.4348	0.4474	0.02273	1.144e-68	cis
miR-625-5p	rs12894034	14:66238763	T	C	0.453073	0.14422	0.0193722	9.71691e-14	T	C	0.4892	0.3195	0.02563	2.382e-32	cis
miR-625-5p	rs12894466	14:66240767	G	A	0.454589	0.14417	0.0194001	1.07438e-13	G	A	0.4942	0.3186	0.02562	3.533e-32	cis
miR-625-5p	rs12894902	14:66161799	C	T	0.501572	0.148481	0.0198269	6.94625e-14	T	C	0.4709	-0.3174	0.02615	7.516e-31	cis
miR-625-5p	rs12895074	14:65976793	G	T	0.520727	0.14878	0.0202247	1.88996e-13	T	G	0.4642	-0.3124	0.02624	7.625e-30	cis
miR-625-5p	rs12895337	14:65807442	C	T	0.348231	0.206644	0.0198312	2.00592e-25	C	T	0.3654	0.4442	0.02392	9.036e-63	cis
miR-625-5p	rs12895401	14:66064827	G	A	0.409413	0.168122	0.0201416	7.00167e-17	G	A	0.4135	0.34	0.02563	5.537e-36	cis
miR-625-5p	rs12896663	14:66104969	G	A	0.499	0.145192	0.0198503	2.58567e-13	A	G	0.4783	-0.3166	0.02581	1.869e-31	cis
miR-320a	rs13005198	2:68638873	A	G	0.702186	0.147347	0.0176268	6.31165e-17	G	A	0.325	-0.05848	0.006216	7.449e-20	trans
miR-320b	rs13005198	2:68638873	A	G	0.702186	0.133519	0.0157871	2.73133e-17	G	A	0.325	-0.06318	0.005177	3.793e-31	trans
miR-320c	rs13005198	2:68638873	A	G	0.702186	0.120365	0.0148023	4.24119e-16	G	A	0.325	-0.05753	0.005144	8.483e-27	trans
miR-320d	rs13005198	2:68638873	A	G	0.702186	0.121079	0.0151509	1.3328e-15	G	A	0.325	-0.05234	0.005056	1.935e-23	trans
miR-4429	rs13005198	2:68638873	A	G	0.702186	0.109146	0.0145852	7.24718e-14	G	A	0.325	-0.06464	0.004873	6.301e-36	trans
miR-320a	rs13005922	2:68629998	T	A	0.701261	0.142753	0.0173498	1.90475e-16	A	T	0.3214	-0.05868	0.006218	5.694e-20	trans
miR-320b	rs13005922	2:68629998	T	A	0.701261	0.129992	0.0155367	5.92284e-17	A	T	0.3214	-0.06358	0.005158	1.041e-31	trans
miR-320c	rs13005922	2:68629998	T	A	0.701261	0.117101	0.0145675	9.09381e-16	A	T	0.3214	-0.05548	0.005163	5.117e-25	trans
miR-320d	rs13005922	2:68629998	T	A	0.701261	0.118515	0.0149077	1.86616e-15	A	T	0.3214	-0.04991	0.005071	1.751e-21	trans
miR-4429	rs13005922	2:68629998	T	A	0.701261	0.106555	0.0143519	1.1324e-13	A	T	0.3214	-0.06417	0.00487	1.548e-35	trans
miR-4433b-5p	rs13008221	2:64574128	G	A	0.716086	-0.088848	0.0131435	1.38139e-11	A	G	0.2913	0.2554	0.01953	4.118e-35	cis
miR-320a	rs13009741	2:68584437	C	A	0.678986	0.125869	0.01732	3.6684e-13	A	C	0.3364	-0.05219	0.006304	6.494e-16	trans
miR-320b	rs13009741	2:68584437	C	A	0.678986	0.117096	0.0155032	4.25312e-14	A	C	0.3364	-0.06047	0.005225	2.025e-28	trans
miR-320c	rs13009741	2:68584437	C	A	0.678986	0.104041	0.0145377	8.26866e-13	A	C	0.3364	-0.0516	0.005217	1.197e-21	trans
miR-320d	rs13009741	2:68584437	C	A	0.678986	0.108867	0.0148643	2.40655e-13	A	C	0.3364	-0.04835	0.005095	3.744e-20	trans
miR-4429	rs13009741	2:68584437	C	A	0.678986	0.0965951	0.0143102	1.47765e-11	A	C	0.3364	-0.05885	0.004948	8.617e-30	trans
miR-320a	rs13010285	2:68621842	G	T	0.683506	0.145008	0.016554	1.95725e-18	T	G	0.3323	-0.05547	0.006196	3.237e-18	trans
miR-320b	rs13010285	2:68621842	G	T	0.683506	0.129676	0.0148327	2.27758e-18	T	G	0.3323	-0.06219	0.005128	8.323e-31	trans
miR-320c	rs13010285	2:68621842	G	T	0.683506	0.11756	0.0139061	2.81857e-17	T	G	0.3323	-0.05475	0.005116	7.902e-25	trans
miR-320d	rs13010285	2:68621842	G	T	0.683506	0.116353	0.0142413	3.08105e-16	T	G	0.3323	-0.05002	0.005005	4.784e-22	trans
miR-4429	rs13010285	2:68621842	G	T	0.683506	0.105886	0.0137072	1.11996e-14	T	G	0.3323	-0.06218	0.004852	7.176e-34	trans
miR-320a	rs13010774	2:68639081	C	T	0.702339	0.147255	0.0176317	6.72736e-17	T	C	0.325	-0.05848	0.006216	7.449e-20	trans
miR-320b	rs13010774	2:68639081	C	T	0.702339	0.133415	0.0157915	2.94912e-17	T	C	0.325	-0.06318	0.005177	3.793e-31	trans
miR-320c	rs13010774	2:68639081	C	T	0.702339	0.120275	0.0148064	4.54224e-16	T	C	0.325	-0.05753	0.005144	8.483e-27	trans
miR-320d	rs13010774	2:68639081	C	T	0.702339	0.12101	0.015155	1.40691e-15	T	C	0.325	-0.05234	0.005056	1.935e-23	trans
miR-4429	rs13010774	2:68639081	C	T	0.702339	0.109105	0.0145891	7.51703e-14	T	C	0.325	-0.06464	0.004873	6.301e-36	trans
miR-320a	rs13011075	2:68639313	A	C	0.700844	0.148254	0.0176588	4.64038e-17	C	A	0.3256	-0.05836	0.006227	1.011e-19	trans
miR-320b	rs13011075	2:68639313	A	C	0.700844	0.134034	0.0158169	2.36917e-17	C	A	0.3256	-0.06327	0.005186	3.984e-31	trans
miR-320c	rs13011075	2:68639313	A	C	0.700844	0.120705	0.0148308	3.99117e-16	C	A	0.3256	-0.05739	0.005148	1.212e-26	trans
miR-320d	rs13011075	2:68639313	A	C	0.700844	0.12145	0.0151799	1.23729e-15	C	A	0.3256	-0.05247	0.005064	1.786e-23	trans
miR-4429	rs13011075	2:68639313	A	C	0.700844	0.109516	0.0146131	6.66329e-14	C	A	0.3256	-0.06482	0.00488	5.439e-36	trans
miR-320a	rs13011436	2:68639379	C	T	0.702381	0.147277	0.0176341	6.71944e-17	T	C	0.325	-0.05848	0.006216	7.449e-20	trans
miR-320b	rs13011436	2:68639379	C	T	0.702381	0.133434	0.0157937	2.94939e-17	T	C	0.325	-0.06318	0.005177	3.793e-31	trans
miR-320c	rs13011436	2:68639379	C	T	0.702381	0.12029	0.0148085	4.54676e-16	T	C	0.325	-0.05753	0.005144	8.483e-27	trans
miR-320d	rs13011436	2:68639379	C	T	0.702381	0.121014	0.0151571	1.41682e-15	T	C	0.325	-0.05234	0.005056	1.935e-23	trans
miR-4429	rs13011436	2:68639379	C	T	0.702381	0.109113	0.0145911	7.54293e-14	T	C	0.325	-0.06464	0.004873	6.301e-36	trans
miR-320a	rs13011577	2:68639273	G	A	0.702349	0.147267	0.0176327	6.71597e-17	A	G	0.325	-0.05848	0.006216	7.449e-20	trans
miR-320b	rs13011577	2:68639273	G	A	0.702349	0.133427	0.0157924	2.94337e-17	A	G	0.325	-0.06318	0.005177	3.793e-31	trans
miR-320c	rs13011577	2:68639273	G	A	0.702349	0.120281	0.0148073	4.54542e-16	A	G	0.325	-0.05753	0.005144	8.483e-27	trans
miR-320d	rs13011577	2:68639273	G	A	0.702349	0.121015	0.0151559	1.40883e-15	A	G	0.325	-0.05234	0.005056	1.935e-23	trans
miR-4429	rs13011577	2:68639273	G	A	0.702349	0.109115	0.0145899	7.49921e-14	A	G	0.325	-0.06464	0.004873	6.301e-36	trans
miR-320a	rs13028920	2:68629916	C	T	0.552648	0.152067	0.0157535	4.77895e-22	T	C	0.4488	-0.06658	0.005541	2.344e-30	trans
miR-320b	rs13028920	2:68629916	C	T	0.552648	0.137763	0.0141077	1.59013e-22	T	C	0.4488	-0.06591	0.004617	9.865e-41	trans
miR-320c	rs13028920	2:68629916	C	T	0.552648	0.125024	0.0132294	3.37447e-21	T	C	0.4488	-0.06191	0.004572	3.055e-37	trans
miR-320d	rs13028920	2:68629916	C	T	0.552648	0.124158	0.0135502	5.05359e-20	T	C	0.4488	-0.05868	0.004467	2.3e-35	trans
miR-320e	rs13028920	2:68629916	C	T	0.552648	0.110906	0.0149868	1.35946e-13	T	C	0.4488	-0.09469	0.006167	5.005e-46	trans
miR-4429	rs13028920	2:68629916	C	T	0.552648	0.115995	0.0130351	5.65086e-19	T	C	0.4488	-0.06805	0.004311	3.438e-48	trans
miR-320a	rs13028971	2:68630038	A	G	0.548489	0.153419	0.0157024	1.50836e-22	G	A	0.4547	-0.06692	0.005516	7.169e-31	trans
miR-320b	rs13028971	2:68630038	A	G	0.548489	0.138955	0.0140619	5.00226e-23	G	A	0.4547	-0.06612	0.004599	3.101e-41	trans
miR-320c	rs13028971	2:68630038	A	G	0.548489	0.125793	0.0131883	1.45324e-21	G	A	0.4547	-0.06386	0.004521	4.93e-40	trans
miR-320d	rs13028971	2:68630038	A	G	0.548489	0.124504	0.0135101	3.09566e-20	G	A	0.4547	-0.06054	0.004418	5.224e-38	trans
miR-320e	rs13028971	2:68630038	A	G	0.548489	0.112919	0.0149377	4.05298e-14	G	A	0.4547	-0.09626	0.006109	4.547e-48	trans
miR-4429	rs13028971	2:68630038	A	G	0.548489	0.116303	0.0129968	3.60174e-19	G	A	0.4547	-0.06846	0.004297	5.958e-49	trans
miR-320a	rs13034825	2:68630297	C	G	0.552715	0.152114	0.0157571	4.74068e-22	G	C	0.4488	-0.06658	0.005541	2.344e-30	trans
miR-320b	rs13034825	2:68630297	C	G	0.552715	0.137808	0.0141109	1.57385e-22	G	C	0.4488	-0.06591	0.004617	9.865e-41	trans
miR-320c	rs13034825	2:68630297	C	G	0.552715	0.125074	0.0132324	3.31937e-21	G	C	0.4488	-0.06191	0.004572	3.055e-37	trans
miR-320d	rs13034825	2:68630297	C	G	0.552715	0.124211	0.0135532	4.96828e-20	G	C	0.4488	-0.05868	0.004467	2.3e-35	trans
miR-320e	rs13034825	2:68630297	C	G	0.552715	0.110948	0.0149902	1.3475e-13	G	C	0.4488	-0.09469	0.006167	5.005e-46	trans
miR-4429	rs13034825	2:68630297	C	G	0.552715	0.116045	0.013038	5.55981e-19	G	C	0.4488	-0.06805	0.004311	3.438e-48	trans
miR-584-5p	rs13174164	5:148488316	T	C	0.474697	0.188995	0.0253856	9.69618e-14	T	C	0.4478	0.1802	0.01307	2.14e-38	cis
miR-584-5p	rs13182697	5:148485449	A	G	0.474875	0.188851	0.0253874	1.01617e-13	A	G	0.4478	0.1802	0.01307	2.14e-38	cis
miR-3130-3p	rs13427002	2:207643673	C	G	0.84329	-0.270673	0.0329429	2.09631e-16	G	C	0.1794	0.1673	0.03129	1.207e-07	cis
miR-320a	rs13430654	2:68587710	C	G	0.699396	0.1397	0.0170617	2.65682e-16	G	C	0.3167	-0.05683	0.006272	1.293e-18	trans
miR-320b	rs13430654	2:68587710	C	G	0.699396	0.126957	0.0152797	9.66317e-17	G	C	0.3167	-0.06308	0.005196	6.741e-31	trans
miR-320c	rs13430654	2:68587710	C	G	0.699396	0.114048	0.0143275	1.71911e-15	G	C	0.3167	-0.0559	0.00516	2.239e-25	trans
miR-320d	rs13430654	2:68587710	C	G	0.699396	0.117257	0.0146553	1.23455e-15	G	C	0.3167	-0.05121	0.005062	1.565e-22	trans
miR-4429	rs13430654	2:68587710	C	G	0.699396	0.103919	0.0141144	1.80321e-13	G	C	0.3167	-0.06231	0.004916	2.876e-33	trans
miR-320a	rs1373200	2:68622658	C	T	0.547142	0.149223	0.0154087	3.51376e-22	T	C	0.4482	-0.06706	0.00555	1.214e-30	trans
miR-320b	rs1373200	2:68622658	C	T	0.547142	0.134711	0.013801	1.65529e-22	T	C	0.4482	-0.06678	0.004615	1.153e-41	trans
miR-320c	rs1373200	2:68622658	C	T	0.547142	0.122067	0.0129426	4.04588e-21	T	C	0.4482	-0.063	0.004562	1.637e-38	trans
miR-320d	rs1373200	2:68622658	C	T	0.547142	0.121474	0.0132552	4.9896e-20	T	C	0.4482	-0.05992	0.004447	6.41e-37	trans
miR-320e	rs1373200	2:68622658	C	T	0.547142	0.110349	0.0146543	5.06745e-14	T	C	0.4482	-0.09507	0.006173	2.956e-46	trans
miR-4429	rs1373200	2:68622658	C	T	0.547142	0.112939	0.0127537	8.33856e-19	T	C	0.4482	-0.06807	0.004323	5.403e-48	trans
miR-320a	rs138289923	2:68637829	A	G	0.702614	0.147363	0.0176468	6.78575e-17	G	A	0.323	-0.05866	0.006255	9.611e-20	trans
miR-320b	rs138289923	2:68637829	A	G	0.702614	0.133506	0.0158051	2.98806e-17	G	A	0.323	-0.06221	0.00521	5.507e-30	trans
miR-320c	rs138289923	2:68637829	A	G	0.702614	0.12037	0.0148191	4.56299e-16	G	A	0.323	-0.05714	0.005174	3.217e-26	trans
miR-320d	rs138289923	2:68637829	A	G	0.702614	0.121213	0.0151676	1.33198e-15	G	A	0.323	-0.0528	0.005092	1.701e-23	trans
miR-4429	rs138289923	2:68637829	A	G	0.702614	0.109295	0.0146012	7.13457e-14	G	A	0.323	-0.06486	0.00491	1.171e-35	trans
miR-320a	rs139068812	2:68627735	C	T	0.69721	0.142685	0.0171831	1.00865e-16	T	C	0.3276	-0.05868	0.006169	2.999e-20	trans
miR-320b	rs139068812	2:68627735	C	T	0.69721	0.12989	0.0153875	3.13842e-17	T	C	0.3276	-0.06324	0.005124	8.819e-32	trans
miR-320c	rs139068812	2:68627735	C	T	0.69721	0.116486	0.0144298	6.88455e-16	T	C	0.3276	-0.05743	0.005094	3.416e-27	trans
miR-320d	rs139068812	2:68627735	C	T	0.69721	0.117637	0.0147678	1.6419e-15	T	C	0.3276	-0.05189	0.005006	1.667e-23	trans
miR-4429	rs139068812	2:68627735	C	T	0.69721	0.105551	0.014218	1.13824e-13	T	C	0.3276	-0.06445	0.004835	2.923e-36	trans
miR-625-5p	rs139251867	14:65829552	T	C	0.813544	-0.23719	0.0246896	7.47848e-22	C	T	0.1561	0.5131	0.03307	1.171e-46	cis
miR-320a	rs139715973	2:68634258	T	G	0.705552	0.148814	0.0177995	6.24086e-17	G	T	0.3178	-0.0582	0.006295	2.996e-19	trans
miR-320b	rs139715973	2:68634258	T	G	0.705552	0.134497	0.0159431	3.28197e-17	G	T	0.3178	-0.0606	0.005246	2.689e-28	trans
miR-320c	rs139715973	2:68634258	T	G	0.705552	0.121472	0.0149477	4.42034e-16	G	T	0.3178	-0.05588	0.00524	1.2e-24	trans
miR-320d	rs139715973	2:68634258	T	G	0.705552	0.122919	0.0152969	9.31562e-16	G	T	0.3178	-0.05274	0.005167	7.577e-23	trans
miR-4429	rs139715973	2:68634258	T	G	0.705552	0.110694	0.0147265	5.61954e-14	G	T	0.3178	-0.06442	0.004987	2.753e-34	trans
miR-320a	rs142240227	2:68627521	A	G	0.698498	0.143247	0.0172269	9.15088e-17	G	A	0.3265	-0.05936	0.006191	1.559e-20	trans
miR-320b	rs142240227	2:68627521	A	G	0.698498	0.130556	0.015426	2.59819e-17	G	A	0.3265	-0.0637	0.00514	5.296e-32	trans
miR-320c	rs142240227	2:68627521	A	G	0.698498	0.116782	0.0144672	6.90721e-16	G	A	0.3265	-0.05738	0.005118	6.352e-27	trans
miR-320d	rs142240227	2:68627521	A	G	0.698498	0.118434	0.0148042	1.24437e-15	G	A	0.3265	-0.05236	0.005024	1.007e-23	trans
miR-4429	rs142240227	2:68627521	A	G	0.698498	0.105646	0.0142554	1.25435e-13	G	A	0.3265	-0.06491	0.004851	1.754e-36	trans
miR-584-5p	rs1422577	5:148486371	G	T	0.474749	0.18891	0.0253848	9.92846e-14	G	T	0.4478	0.1802	0.01307	2.14e-38	cis
miR-584-5p	rs1422579	5:148484757	C	A	0.509261	0.191642	0.0261518	2.33519e-13	C	A	0.4833	0.1664	0.01344	7.952e-32	cis
miR-130a-3p	rs1424753	11:57479864	T	C	0.449285	-0.164093	0.0210196	5.87293e-15	T	C	0.438	-0.1758	0.01072	2.455e-51	cis
miR-584-5p	rs1432792	5:148414932	C	T	0.537202	-0.173133	0.0252056	6.47265e-12	T	C	0.4519	0.2084	0.0128	1.147e-50	cis
miR-181a-5p	rs1434282	1:199010721	C	T	0.271104	0.177906	0.0136182	5.29593e-39	C	T	0.2656	0.3435	0.01264	1.871e-110	cis
miR-130a-3p	rs144256346	11:57371412	C	T	0.752772	-0.305493	0.0235221	1.44075e-38	T	C	0.2483	0.2915	0.009325	7.042e-133	cis
miR-320a	rs144258968	2:68634732	G	T	0.701896	0.146902	0.0175921	6.79926e-17	T	G	0.3233	-0.05825	0.006222	1.082e-19	trans
miR-320b	rs144258968	2:68634732	G	T	0.701896	0.133113	0.015756	2.9537e-17	T	G	0.3233	-0.062	0.00518	3.924e-30	trans
miR-320c	rs144258968	2:68634732	G	T	0.701896	0.119955	0.0147733	4.67241e-16	T	G	0.3233	-0.05689	0.005146	2.891e-26	trans
miR-320d	rs144258968	2:68634732	G	T	0.701896	0.120911	0.0151203	1.27908e-15	T	G	0.3233	-0.05241	0.005065	1.989e-23	trans
miR-4429	rs144258968	2:68634732	G	T	0.701896	0.108994	0.0145558	6.99143e-14	T	G	0.3233	-0.06458	0.004894	1.284e-35	trans
miR-320a	rs145550552	2:68628329	G	A	0.556221	0.155389	0.0158747	1.26227e-22	A	G	0.4401	-0.06796	0.00565	2.764e-30	trans
miR-320b	rs145550552	2:68628329	G	A	0.556221	0.141184	0.0142142	3.00323e-23	A	G	0.4401	-0.06714	0.00473	3.848e-40	trans
miR-320c	rs145550552	2:68628329	G	A	0.556221	0.127266	0.0133337	1.36489e-21	A	G	0.4401	-0.06513	0.004656	3.693e-39	trans
miR-320d	rs145550552	2:68628329	G	A	0.556221	0.126528	0.0136567	1.95194e-20	A	G	0.4401	-0.06214	0.004585	3.987e-37	trans
miR-320e	rs145550552	2:68628329	G	A	0.556221	0.114653	0.0151011	3.1419e-14	A	G	0.4401	-0.09896	0.006215	1.353e-48	trans
miR-4429	rs145550552	2:68628329	G	A	0.556221	0.118259	0.0131377	2.22673e-19	A	G	0.4401	-0.06832	0.004449	9.158e-46	trans
miR-625-5p	rs145772892	14:66102816	C	T	0.821198	-0.234147	0.0253598	2.63123e-20	T	C	0.165	0.4832	0.03302	1.743e-42	cis
miR-320a	rs147496906	2:68625686	G	A	0.546544	0.151244	0.0155948	3.06333e-22	A	G	0.4526	-0.06639	0.005513	1.827e-30	trans
miR-320b	rs147496906	2:68625686	G	A	0.546544	0.136939	0.0139659	1.06899e-22	A	G	0.4526	-0.06577	0.004608	1.059e-40	trans
miR-320c	rs147496906	2:68625686	G	A	0.546544	0.123927	0.0130981	3.03661e-21	A	G	0.4526	-0.06362	0.004543	2.088e-39	trans
miR-320d	rs147496906	2:68625686	G	A	0.546544	0.122663	0.0134174	6.12721e-20	A	G	0.4526	-0.05982	0.004444	7.224e-37	trans
miR-320e	rs147496906	2:68625686	G	A	0.546544	0.111176	0.014834	6.64648e-14	A	G	0.4526	-0.09636	0.006154	1.541e-47	trans
miR-4429	rs147496906	2:68625686	G	A	0.546544	0.114556	0.0129075	6.98298e-19	A	G	0.4526	-0.06856	0.004297	4.727e-49	trans
miR-320a	rs148453091	2:68635471	A	G	0.70445	0.148609	0.0176951	4.52917e-17	G	A	0.321	-0.05858	0.006254	1.069e-19	trans
miR-320b	rs148453091	2:68635471	A	G	0.70445	0.134492	0.0158488	2.14029e-17	G	A	0.321	-0.06183	0.005223	1.515e-29	trans
miR-320c	rs148453091	2:68635471	A	G	0.70445	0.121181	0.0148606	3.50604e-16	G	A	0.321	-0.05652	0.005177	1.076e-25	trans
miR-320d	rs148453091	2:68635471	A	G	0.70445	0.121983	0.0152102	1.05929e-15	G	A	0.321	-0.05207	0.005101	7.231e-23	trans
miR-4429	rs148453091	2:68635471	A	G	0.70445	0.109845	0.014643	6.30712e-14	G	A	0.321	-0.0648	0.004922	1.92e-35	trans
miR-320a	rs148606111	2:68625717	T	G	0.54743	0.151637	0.015624	2.86073e-22	G	T	0.4525	-0.0664	0.005491	1.151e-30	trans
miR-320b	rs148606111	2:68625717	T	G	0.54743	0.137325	0.0139919	9.74043e-23	G	T	0.4525	-0.06577	0.004596	7.08e-41	trans
miR-320c	rs148606111	2:68625717	T	G	0.54743	0.124223	0.0131228	2.90211e-21	G	T	0.4525	-0.06361	0.004549	2.643e-39	trans
miR-320d	rs148606111	2:68625717	T	G	0.54743	0.123039	0.0134423	5.5314e-20	G	T	0.4525	-0.05981	0.004448	8.811e-37	trans
miR-320e	rs148606111	2:68625717	T	G	0.54743	0.111501	0.0148619	6.2614e-14	G	T	0.4525	-0.09636	0.006163	2.078e-47	trans
miR-4429	rs148606111	2:68625717	T	G	0.54743	0.115007	0.0129311	5.90517e-19	G	T	0.4525	-0.06854	0.004293	4.531e-49	trans
miR-320a	rs1542135	2:68620848	C	T	0.697519	0.139846	0.0168506	1.0484e-16	T	C	0.3177	-0.05845	0.006251	1.199e-19	trans
miR-320b	rs1542135	2:68620848	C	T	0.697519	0.127051	0.0150907	3.79163e-17	T	C	0.3177	-0.06404	0.005183	8.058e-32	trans
miR-320c	rs1542135	2:68620848	C	T	0.697519	0.113978	0.0141513	7.99689e-16	T	C	0.3177	-0.05706	0.005161	2.856e-26	trans
miR-320d	rs1542135	2:68620848	C	T	0.697519	0.116748	0.0144766	7.34858e-16	T	C	0.3177	-0.05188	0.005057	4.52e-23	trans
miR-4429	rs1542135	2:68620848	C	T	0.697519	0.104351	0.0139397	7.10524e-14	T	C	0.3177	-0.06416	0.004899	3.677e-35	trans
miR-320a	rs1542136	2:68620930	C	A	0.697594	0.139843	0.0168555	1.07131e-16	A	C	0.3183	-0.05833	0.006257	1.507e-19	trans
miR-320b	rs1542136	2:68620930	C	A	0.697594	0.127041	0.0150951	3.89358e-17	A	C	0.3183	-0.06398	0.005187	9.994e-32	trans
miR-320c	rs1542136	2:68620930	C	A	0.697594	0.113984	0.0141554	8.11994e-16	A	C	0.3183	-0.05711	0.005164	2.744e-26	trans
miR-320d	rs1542136	2:68620930	C	A	0.697594	0.116763	0.0144808	7.42416e-16	A	C	0.3183	-0.05185	0.005061	5.052e-23	trans
miR-4429	rs1542136	2:68620930	C	A	0.697594	0.104377	0.0139436	7.11963e-14	A	C	0.3183	-0.06421	0.004901	3.606e-35	trans
miR-130a-3p	rs1624389	11:57446272	A	G	0.451986	-0.164916	0.0210476	4.67305e-15	A	G	0.4393	-0.1739	0.01066	6.799e-51	cis
miR-130a-3p	rs1631684	11:57420885	G	A	0.412965	-0.154123	0.021382	5.67533e-13	G	A	0.4109	-0.1796	0.01091	2.537e-51	cis
miR-130a-3p	rs1647394	11:57418588	C	T	0.408999	-0.157474	0.0215487	2.71484e-13	C	T	0.4088	-0.1798	0.011	1.248e-50	cis
miR-130a-3p	rs1647405	11:57477889	C	T	0.68315	-0.239969	0.0221712	2.66547e-27	T	C	0.3103	0.2304	0.01049	1.583e-81	cis
miR-3130-3p	rs16838834	2:207629795	T	A	0.84321	-0.269712	0.032981	2.89053e-16	A	T	0.1782	0.1711	0.03131	6.504e-08	cis
miR-181a-5p	rs16844101	1:199011539	G	T	0.842513	-0.14945	0.0169473	1.15958e-18	T	G	0.1636	0.3069	0.01767	3.689e-56	cis
miR-136-5p	rs17099614	14:101167632	C	G	0.668809	0.40362	0.0363864	1.3623e-28	G	C	0.3234	-0.06964	0.01332	2.279e-07	cis
miR-625-5p	rs17102601	14:65789571	A	C	0.845741	-0.326684	0.0261495	8.15895e-36	C	A	0.1565	0.6921	0.02811	7.925e-97	cis
miR-130a-3p	rs17455422	11:57534799	C	T	0.565004	0.15876	0.0211101	5.45537e-14	T	C	0.4314	-0.1704	0.01083	6.286e-48	cis
miR-130a-3p	rs17455520	11:57540458	C	A	0.684599	-0.243484	0.0221624	4.4453e-28	A	C	0.3065	0.2288	0.0105	1.042e-80	cis
miR-130a-3p	rs17455626	11:57544484	T	C	0.567581	0.16129	0.0210317	1.73469e-14	C	T	0.4316	-0.1706	0.01083	4.823e-48	cis
miR-320a	rs17530191	2:68621338	G	T	0.683745	0.145203	0.0165677	1.88111e-18	T	G	0.3323	-0.05547	0.006196	3.237e-18	trans
miR-320b	rs17530191	2:68621338	G	T	0.683745	0.129844	0.014845	2.19787e-18	T	G	0.3323	-0.06219	0.005128	8.323e-31	trans
miR-320c	rs17530191	2:68621338	G	T	0.683745	0.117647	0.0139179	2.84045e-17	T	G	0.3323	-0.05475	0.005116	7.902e-25	trans
miR-320d	rs17530191	2:68621338	G	T	0.683745	0.116731	0.0142523	2.60557e-16	T	G	0.3323	-0.05002	0.005005	4.784e-22	trans
miR-4429	rs17530191	2:68621338	G	T	0.683745	0.106181	0.013718	9.92107e-15	T	G	0.3323	-0.06218	0.004852	7.176e-34	trans
miR-320a	rs17601498	2:68611712	A	G	0.69807	0.139607	0.0168579	1.2176e-16	G	A	0.3166	-0.05774	0.006213	1.861e-19	trans
miR-320b	rs17601498	2:68611712	A	G	0.69807	0.126937	0.0150968	4.16348e-17	G	A	0.3166	-0.06338	0.005147	1.135e-31	trans
miR-320c	rs17601498	2:68611712	A	G	0.69807	0.113768	0.0141574	9.28708e-16	G	A	0.3166	-0.05691	0.005129	1.83e-26	trans
miR-320d	rs17601498	2:68611712	A	G	0.69807	0.117074	0.0144809	6.23201e-16	G	A	0.3166	-0.05224	0.005025	1.248e-23	trans
miR-4429	rs17601498	2:68611712	A	G	0.69807	0.104495	0.0139445	6.69849e-14	G	A	0.3166	-0.06364	0.004888	7.601e-35	trans
miR-320a	rs17601687	2:68615899	G	A	0.697578	0.139713	0.0168636	1.18259e-16	A	G	0.3168	-0.05774	0.006213	1.861e-19	trans
miR-320b	rs17601687	2:68615899	G	A	0.697578	0.126954	0.0151023	4.23269e-17	A	G	0.3168	-0.06338	0.005147	1.135e-31	trans
miR-320c	rs17601687	2:68615899	G	A	0.697578	0.113768	0.0141626	9.51268e-16	A	G	0.3168	-0.05691	0.005129	1.83e-26	trans
miR-320d	rs17601687	2:68615899	G	A	0.697578	0.11699	0.0144865	6.70512e-16	A	G	0.3168	-0.05224	0.005025	1.248e-23	trans
miR-4429	rs17601687	2:68615899	G	A	0.697578	0.104385	0.0139499	7.27284e-14	A	G	0.3168	-0.06364	0.004888	7.601e-35	trans
miR-320a	rs17602092	2:68620410	T	A	0.697529	0.139841	0.0168511	1.0534e-16	A	T	0.3177	-0.05845	0.006251	1.199e-19	trans
miR-320b	rs17602092	2:68620410	T	A	0.697529	0.127053	0.0150911	3.79647e-17	A	T	0.3177	-0.06404	0.005183	8.058e-32	trans
miR-320c	rs17602092	2:68620410	T	A	0.697529	0.113981	0.0141517	7.99688e-16	A	T	0.3177	-0.05706	0.005161	2.856e-26	trans
miR-320d	rs17602092	2:68620410	T	A	0.697529	0.11675	0.0144771	7.35499e-16	A	T	0.3177	-0.05188	0.005057	4.52e-23	trans
miR-4429	rs17602092	2:68620410	T	A	0.697529	0.104351	0.0139402	7.11976e-14	A	T	0.3177	-0.06416	0.004899	3.677e-35	trans
miR-181a-5p	rs17625587	1:198990494	G	A	0.74365	-0.178857	0.0138953	6.49295e-38	A	G	0.265	0.3405	0.01253	2.179e-111	cis
miR-181a-5p	rs17631471	1:199252292	T	A	0.668759	-0.106374	0.0132467	9.72648e-16	A	T	0.3379	0.1982	0.01485	2.627e-36	cis
miR-625-5p	rs17753508	14:66057452	A	G	0.821177	-0.232942	0.0251537	2.03019e-20	G	A	0.1641	0.485	0.033	8.284e-43	cis
miR-584-5p	rs17795259	5:148416952	T	C	0.842839	-0.263167	0.0345033	2.39707e-14	C	T	0.1546	0.2678	0.01753	1.351e-45	cis
miR-584-5p	rs17795277	5:148422079	G	A	0.854308	-0.273328	0.0357708	2.1539e-14	A	G	0.1469	0.2679	0.01784	2.836e-44	cis
miR-584-5p	rs17795373	5:148463337	G	A	0.845418	-0.274724	0.0357508	1.53681e-14	A	G	0.1503	0.2664	0.01776	3.336e-44	cis
miR-130a-3p	rs1783818	11:57437551	C	T	0.454526	-0.165981	0.0210359	3.01309e-15	C	T	0.4434	-0.1781	0.01062	3.594e-53	cis
miR-130a-3p	rs1783824	11:57473012	A	G	0.452208	-0.164056	0.0209808	5.30927e-15	A	G	0.4419	-0.1776	0.01062	5.107e-53	cis
miR-130a-3p	rs1783829	11:57419880	T	C	0.413999	-0.154412	0.0213449	4.68474e-13	T	C	0.4137	-0.1795	0.01083	7.315e-52	cis
miR-130a-3p	rs1783976	11:57462752	T	C	0.456765	-0.169619	0.0211853	1.18058e-15	T	C	0.4487	-0.1731	0.01083	5.527e-49	cis
miR-130a-3p	rs1783977	11:57462799	T	C	0.454153	-0.16407	0.0210461	6.40343e-15	T	C	0.4385	-0.1756	0.01069	1.624e-51	cis
miR-130a-3p	rs1783978	11:57463500	T	C	0.45351	-0.164845	0.0209622	3.72366e-15	T	C	0.442	-0.1776	0.01057	1.901e-53	cis
miR-130a-3p	rs1783979	11:57468129	T	C	0.451998	-0.164991	0.0210139	4.11063e-15	T	C	0.4381	-0.1757	0.01066	9.35e-52	cis
miR-130a-3p	rs1783980	11:57448325	C	T	0.4518	-0.165066	0.0210413	4.33437e-15	C	T	0.4381	-0.1757	0.01066	9.35e-52	cis
miR-130a-3p	rs1783981	11:57451090	T	C	0.454187	-0.165439	0.021011	3.43664e-15	T	C	0.4434	-0.1781	0.01063	4.224e-53	cis
miR-130a-3p	rs1783983	11:57420780	T	C	0.412531	-0.153845	0.0212819	4.86817e-13	T	C	0.4146	-0.1783	0.01081	1.83e-51	cis
miR-130a-3p	rs1785498	11:57448932	C	G	0.451781	-0.165074	0.0210414	4.32236e-15	C	G	0.4381	-0.1757	0.01066	9.35e-52	cis
miR-130a-3p	rs1785499	11:57469149	T	G	0.45303	-0.16492	0.0209748	3.75795e-15	T	G	0.442	-0.1776	0.01057	1.901e-53	cis
miR-130a-3p	rs1786438	11:57597065	T	G	0.439556	-0.162306	0.0209834	1.03426e-14	T	G	0.4377	-0.1726	0.01072	6.786e-50	cis
miR-3130-3p	rs1862087	2:207625567	T	C	0.859956	-0.284389	0.0347527	2.76358e-16	C	T	0.1528	0.1739	0.03373	3.302e-07	cis
miR-3130-3p	rs1862089	2:207620518	A	T	0.854806	-0.281451	0.0343741	2.65853e-16	T	A	0.1556	0.17	0.03332	4.38e-07	cis
miR-181a-5p	rs188926	1:199067279	T	C	0.53384	-0.105587	0.0128817	2.47122e-16	C	T	0.4695	0.213	0.0144	3.712e-43	cis
miR-625-5p	rs1889731	14:65942711	G	C	0.34602	0.173026	0.020834	9.98389e-17	G	C	0.3119	0.3939	0.02667	3.91e-43	cis
miR-181a-5p	rs1892432	1:198940624	T	C	0.234225	0.101149	0.0147227	6.40774e-12	T	C	0.2378	0.2386	0.01691	7.189e-40	cis
miR-625-5p	rs1953415	14:65988034	A	G	0.355003	0.172319	0.0206224	6.49077e-17	A	G	0.3207	0.3763	0.02686	2.048e-39	cis
miR-625-5p	rs1953416	14:65878807	C	T	0.504724	0.147883	0.0197595	7.20075e-14	T	C	0.4718	-0.3224	0.02588	3.234e-32	cis
miR-625-5p	rs1953418	14:65915226	G	A	0.355213	0.172927	0.0207328	7.38077e-17	G	A	0.3191	0.3795	0.02681	3.779e-40	cis
miR-625-5p	rs1954052	14:65805709	T	A	0.387387	0.206368	0.019447	2.62605e-26	T	A	0.4249	0.4156	0.02384	1.249e-56	cis
miR-625-5p	rs1956010	14:66151090	G	A	0.382297	0.18771	0.0204946	5.23839e-20	G	A	0.369	0.4119	0.02437	5.491e-54	cis
miR-625-5p	rs1958559	14:66052055	C	T	0.40803	0.166544	0.0199953	8.14011e-17	C	T	0.4165	0.3333	0.02567	1.137e-34	cis
miR-625-5p	rs1958560	14:66036795	G	A	0.400142	0.165944	0.0198082	5.40383e-17	G	A	0.4096	0.3429	0.02566	1.966e-36	cis
miR-625-5p	rs1958561	14:66036761	T	G	0.498978	0.146336	0.0197355	1.21763e-13	G	T	0.4777	-0.3181	0.02576	8.085e-32	cis
miR-625-5p	rs1959144	14:65946051	T	G	0.346477	0.172772	0.0208411	1.13301e-16	T	G	0.3119	0.3939	0.02667	3.91e-43	cis
miR-625-5p	rs1959145	14:65954740	A	G	0.347293	0.172809	0.0207863	9.283e-17	A	G	0.3167	0.3882	0.02671	5.649e-42	cis
miR-625-5p	rs1984855	14:66239257	G	C	0.387843	0.147118	0.019829	1.17709e-13	G	C	0.3939	0.3491	0.02598	1e-36	cis
miR-625-5p	rs1998036	14:66138199	G	C	0.498979	0.148436	0.0198787	8.1978e-14	C	G	0.4795	-0.3146	0.02575	3.033e-31	cis
miR-625-5p	rs1999725	14:65904237	G	A	0.373979	0.181949	0.0205566	8.66685e-19	G	A	0.352	0.4122	0.02509	2.476e-51	cis
miR-625-5p	rs2002692	14:65899454	A	G	0.502596	0.145491	0.0197921	1.96765e-13	G	A	0.4706	-0.3144	0.02585	5.674e-31	cis
miR-181a-5p	rs2033565	1:199015031	A	T	0.16327	0.149375	0.016865	8.21282e-19	A	T	0.1682	0.3054	0.01757	2.05e-56	cis
miR-181a-5p	rs2033566	1:199014843	T	G	0.211961	0.117053	0.015337	2.30971e-14	T	G	0.2125	0.2369	0.01676	4.588e-40	cis
miR-3130-3p	rs2059022	2:207678245	T	C	0.876031	-0.247467	0.0369286	2.06663e-11	C	T	0.1431	0.1551	0.03409	6.373e-06	cis
miR-4433b-5p	rs2059631	2:64574682	G	A	0.560261	-0.0816416	0.0120573	1.27779e-11	A	G	0.4444	0.2891	0.01658	1.565e-56	cis
miR-181a-5p	rs2060581	1:199250270	T	C	0.66838	-0.107303	0.0132013	4.35629e-16	C	T	0.3387	0.1965	0.01488	1.136e-35	cis
miR-625-5p	rs2064694	14:66148246	G	T	0.501114	0.147758	0.0198155	8.8739e-14	T	G	0.4765	-0.3158	0.02572	1.631e-31	cis
miR-625-5p	rs2064695	14:66067088	T	G	0.40849	0.168086	0.0201709	7.87557e-17	T	G	0.4103	0.3449	0.02554	4.351e-37	cis
miR-320a	rs2070171	2:68613710	G	A	0.698024	0.139616	0.0168573	1.20904e-16	A	G	0.3174	-0.05771	0.006194	1.519e-19	trans
miR-320b	rs2070171	2:68613710	G	A	0.698024	0.126917	0.0150964	4.20308e-17	A	G	0.3174	-0.06341	0.005129	6.899e-32	trans
miR-320c	rs2070171	2:68613710	G	A	0.698024	0.113757	0.014157	9.32941e-16	A	G	0.3174	-0.05623	0.005123	5.771e-26	trans
miR-320d	rs2070171	2:68613710	G	A	0.698024	0.117049	0.0144805	6.30798e-16	A	G	0.3174	-0.05172	0.005017	2.721e-23	trans
miR-4429	rs2070171	2:68613710	G	A	0.698024	0.104489	0.013944	6.70892e-14	A	G	0.3174	-0.06296	0.004884	2.895e-34	trans
miR-10a-5p	rs2073826	9:136136963	G	T	0.60107	0.102208	0.0143287	9.81324e-13	T	G	0.4189	-0.04958	0.0131	0.0001669	trans
miR-126-3p	rs2073826	9:136136963	G	T	0.60107	0.112151	0.012825	2.23642e-18	T	G	0.4189	-0.03375	0.007708	1.381e-05	trans
miR-10a-5p	rs2073827	9:136137133	G	C	0.601379	0.102564	0.0143354	8.39063e-13	C	G	0.4192	-0.04976	0.0131	0.0001573	trans
miR-126-3p	rs2073827	9:136137133	G	C	0.601379	0.112127	0.0128322	2.37361e-18	C	G	0.4192	-0.03372	0.007709	1.401e-05	trans
miR-10a-5p	rs2073828	9:136137140	G	A	0.601379	0.102564	0.0143353	8.38807e-13	A	G	0.4192	-0.04976	0.0131	0.0001573	trans
miR-126-3p	rs2073828	9:136137140	G	A	0.601379	0.112127	0.0128322	2.37313e-18	A	G	0.4192	-0.03372	0.007709	1.401e-05	trans
miR-625-5p	rs2092914	14:66079115	C	T	0.36669	0.173049	0.0206492	5.27376e-17	C	T	0.341	0.3796	0.02587	1.094e-42	cis
miR-625-5p	rs2127868	14:65794327	G	A	0.220849	0.364388	0.0222055	1.62839e-60	G	A	0.2432	0.7383	0.01673	1.935e-203	cis
miR-625-5p	rs2127869	14:65794352	T	C	0.291045	0.290832	0.0205645	2.07934e-45	T	C	0.3362	0.5809	0.0199	2.355e-122	cis
miR-625-5p	rs2127870	14:65796846	G	C	0.220153	0.363782	0.0222398	3.86029e-60	G	C	0.2358	0.7437	0.01664	2.869e-206	cis
miR-625-5p	rs2149839	14:65983448	G	A	0.353418	0.170444	0.0206191	1.38205e-16	G	A	0.3234	0.376	0.02699	4.967e-39	cis
miR-625-5p	rs2149841	14:66010319	C	T	0.503888	0.148409	0.0199119	9.10594e-14	T	C	0.477	-0.3172	0.0257	8.877e-32	cis
miR-130a-3p	rs2156638	11:57542998	G	C	0.565268	0.1611	0.0210062	1.73173e-14	C	G	0.4341	-0.1714	0.01078	8.619e-49	cis
miR-320a	rs2165920	2:68622239	T	C	0.552012	0.148931	0.0155204	8.32433e-22	C	T	0.4436	-0.06681	0.005599	5.569e-30	trans
miR-320b	rs2165920	2:68622239	T	C	0.552012	0.135016	0.0138986	2.61873e-22	C	T	0.4436	-0.06657	0.004657	8.149e-41	trans
miR-320c	rs2165920	2:68622239	T	C	0.552012	0.121089	0.0130394	1.59597e-20	C	T	0.4436	-0.06342	0.004593	1.747e-38	trans
miR-320d	rs2165920	2:68622239	T	C	0.552012	0.122188	0.0133468	5.44352e-20	C	T	0.4436	-0.05979	0.004484	2.882e-36	trans
miR-320e	rs2165920	2:68622239	T	C	0.552012	0.111604	0.0147532	3.88712e-14	C	T	0.4436	-0.09474	0.006229	2.79e-45	trans
miR-4429	rs2165920	2:68622239	T	C	0.552012	0.112932	0.0128445	1.46516e-18	C	T	0.4436	-0.06834	0.004355	1.047e-47	trans
miR-625-5p	rs2183277	14:66035429	T	C	0.342723	0.172432	0.0206574	6.9892e-17	T	C	0.312	0.393	0.0267	6.991e-43	cis
miR-625-5p	rs2184601	14:65897368	T	A	0.354646	0.174532	0.0207452	3.99176e-17	T	A	0.3194	0.3752	0.02679	2.027e-39	cis
miR-625-5p	rs2184603	14:65930670	A	C	0.500695	0.146773	0.0199453	1.85615e-13	C	A	0.4775	-0.3209	0.0258	3.377e-32	cis
miR-625-5p	rs2185454	14:65870594	G	T	0.352958	0.175668	0.0206976	2.11324e-17	G	T	0.319	0.3835	0.02664	3.25e-41	cis
miR-625-5p	rs2210805	14:65892724	C	G	0.354478	0.174717	0.0207427	3.66825e-17	C	G	0.3196	0.3777	0.02668	3.993e-40	cis
miR-625-5p	rs2236067	14:66248012	A	G	0.386784	0.145441	0.0198367	2.26922e-13	A	G	0.3925	0.3491	0.02598	1e-36	cis
miR-3130-3p	rs2241347	2:207647981	C	T	0.841853	-0.266447	0.0328938	5.48586e-16	T	C	0.1805	0.1677	0.03133	1.178e-07	cis
miR-320a	rs2241946	2:68615654	T	C	0.698076	0.139832	0.0168642	1.11693e-16	C	T	0.3162	-0.05774	0.006213	1.861e-19	trans
miR-320b	rs2241946	2:68615654	T	C	0.698076	0.127092	0.0151027	3.92168e-17	C	T	0.3162	-0.06338	0.005147	1.135e-31	trans
miR-320c	rs2241946	2:68615654	T	C	0.698076	0.113933	0.0141629	8.65911e-16	C	T	0.3162	-0.05691	0.005129	1.83e-26	trans
miR-320d	rs2241946	2:68615654	T	C	0.698076	0.117177	0.0144867	6.0349e-16	C	T	0.3162	-0.05224	0.005025	1.248e-23	trans
miR-4429	rs2241946	2:68615654	T	C	0.698076	0.104588	0.0139501	6.51462e-14	C	T	0.3162	-0.06364	0.004888	7.601e-35	trans
miR-320a	rs2241947	2:68615395	C	T	0.697988	0.13966	0.0168571	1.18164e-16	T	C	0.3162	-0.05774	0.006213	1.861e-19	trans
miR-320b	rs2241947	2:68615395	C	T	0.697988	0.126954	0.0150963	4.1129e-17	T	C	0.3162	-0.06338	0.005147	1.135e-31	trans
miR-320c	rs2241947	2:68615395	C	T	0.697988	0.113809	0.0141568	9.04503e-16	T	C	0.3162	-0.05691	0.005129	1.83e-26	trans
miR-320d	rs2241947	2:68615395	C	T	0.697988	0.117037	0.0144805	6.35143e-16	T	C	0.3162	-0.05224	0.005025	1.248e-23	trans
miR-4429	rs2241947	2:68615395	C	T	0.697988	0.104503	0.013944	6.65443e-14	T	C	0.3162	-0.06364	0.004888	7.601e-35	trans
miR-625-5p	rs2268955	14:66090009	T	A	0.411712	0.169021	0.0204757	1.52296e-16	T	A	0.4089	0.336	0.02625	9.307e-34	cis
miR-625-5p	rs2268956	14:66090145	G	A	0.349005	0.172896	0.0207788	8.7408e-17	G	A	0.314	0.3928	0.02688	2.469e-42	cis
miR-625-5p	rs2268959	14:66145318	C	A	0.818382	-0.234409	0.02521	1.42769e-20	A	C	0.166	0.4814	0.03283	1.233e-42	cis
miR-625-5p	rs2268961	14:66146765	T	C	0.501133	0.147737	0.0198166	8.9721e-14	C	T	0.4765	-0.3158	0.02572	1.631e-31	cis
miR-625-5p	rs2268962	14:66147273	A	G	0.501276	0.147836	0.0198198	8.71723e-14	G	A	0.4765	-0.3158	0.02572	1.631e-31	cis
miR-3130-3p	rs2287628	2:207650533	A	G	0.843162	-0.266318	0.032968	6.5795e-16	G	A	0.1794	0.1673	0.03129	1.207e-07	cis
miR-3130-3p	rs2287629	2:207650414	C	A	0.842588	-0.266338	0.0329854	6.78004e-16	A	C	0.1796	0.1677	0.03131	1.156e-07	cis
miR-4707-3p	rs2295680	14:23374435	G	A	0.437854	0.0914845	0.0136616	2.13488e-11	G	A	0.4336	0.2965	0.01669	2.985e-58	cis
miR-4707-3p	rs2295682	14:23374862	C	T	0.43795	0.091553	0.0136619	2.06501e-11	C	T	0.4342	0.2947	0.01669	1.154e-57	cis
miR-625-5p	rs2300864	14:66119800	A	G	0.349692	0.175475	0.0208789	4.30009e-17	A	G	0.3135	0.3916	0.02678	2.138e-42	cis
miR-625-5p	rs2300865	14:66120015	G	C	0.502657	0.147148	0.0198717	1.31233e-13	C	G	0.4769	-0.3154	0.02589	4.59e-31	cis
miR-181a-5p	rs2360962	1:199004709	A	T	0.261757	0.178107	0.0137944	3.87237e-38	A	T	0.2629	0.3389	0.01261	2.848e-109	cis
miR-625-5p	rs2411351	14:66171541	T	C	0.498384	0.147075	0.0197654	9.99028e-14	C	T	0.4784	-0.3155	0.0257	1.667e-31	cis
miR-625-5p	rs2411355	14:66060707	C	A	0.49877	0.145602	0.0197439	1.64916e-13	A	C	0.4764	-0.3128	0.02576	6.669e-31	cis
miR-625-5p	rs2411356	14:66053161	G	A	0.388335	0.168635	0.0201883	6.6491e-17	G	A	0.3845	0.3423	0.02588	9.261e-36	cis
miR-625-5p	rs2411357	14:66051100	G	T	0.499896	0.145832	0.0197473	1.52518e-13	T	G	0.475	-0.3126	0.02588	1.253e-30	cis
miR-625-5p	rs2411404	14:66239401	C	G	0.454145	0.144127	0.0193973	1.08383e-13	C	G	0.4929	0.3186	0.02562	3.533e-32	cis
miR-625-5p	rs2411405	14:66232086	A	G	0.448097	0.141959	0.0192339	1.57495e-13	A	G	0.486	0.3247	0.02565	3.385e-33	cis
miR-625-5p	rs2411815	14:66020071	A	T	0.354996	0.169079	0.0205815	2.11983e-16	A	T	0.3227	0.3757	0.02704	7.97e-39	cis
miR-625-5p	rs2411816	14:65994880	G	A	0.50839	0.14508	0.019834	2.57937e-13	A	G	0.4706	-0.3129	0.02589	1.207e-30	cis
miR-625-5p	rs2411820	14:65946744	C	T	0.35728	0.171685	0.0206721	9.96942e-17	C	T	0.3231	0.3841	0.02679	6.158e-41	cis
miR-625-5p	rs2411822	14:65878395	A	G	0.501454	0.146326	0.0197185	1.16465e-13	G	A	0.4701	-0.3215	0.02578	2.661e-32	cis
miR-625-5p	rs2411823	14:65865066	C	T	0.39822	0.170762	0.0202364	3.21907e-17	C	T	0.39	0.3333	0.02613	1.435e-33	cis
miR-625-5p	rs2411915	14:65794692	C	T	0.0532134	0.337729	0.0446848	4.09181e-14	C	T	0.06425	0.5932	0.05251	2.711e-27	cis
let-7a-5p	rs2519093	9:136141870	C	T	0.809892	-0.0938918	0.0138697	1.29169e-11	T	C	0.1794	0.0216	0.006196	0.0005197	trans
let-7b-5p	rs2519093	9:136141870	C	T	0.809892	-0.127895	0.0122629	1.81982e-25	T	C	0.1794	0.03811	0.008041	2.604e-06	trans
let-7c-5p	rs2519093	9:136141870	C	T	0.809892	-0.108043	0.0111969	4.94295e-22	T	C	0.1794	0.02875	0.007714	0.0002096	trans
miR-10b-5p	rs2519093	9:136141870	C	T	0.809892	-0.215578	0.0174056	3.12992e-35	T	C	0.1794	0.1299	0.02037	3.305e-10	trans
miR-126-3p	rs2519093	9:136141870	C	T	0.809892	-0.211422	0.0158787	1.89863e-40	T	C	0.1794	0.06845	0.009937	1.264e-11	trans
miR-139-5p	rs2519093	9:136141870	C	T	0.809892	-0.179103	0.0141916	1.62948e-36	T	C	0.1794	0.08191	0.01981	3.986e-05	trans
miR-195-5p	rs2519093	9:136141870	C	T	0.809892	-0.140415	0.0163136	7.48758e-18	T	C	0.1794	0.07506	0.02204	0.0006962	trans
miR-181a-5p	rs2624882	1:199107702	A	G	0.514062	-0.10486	0.0130647	1.00531e-15	G	A	0.4877	0.1931	0.0147	2.66e-35	cis
miR-181a-5p	rs2648772	1:199114747	C	T	0.519051	-0.10108	0.0131727	1.67462e-14	T	C	0.4832	0.1928	0.01493	2.79e-34	cis
let-7b-5p	rs2769071	9:136145974	A	G	0.663116	-0.107918	0.0100836	9.92684e-27	G	A	0.3208	0.03393	0.006656	4.439e-07	trans
let-7c-5p	rs2769071	9:136145974	A	G	0.663116	-0.091257	0.00920833	3.75615e-23	G	A	0.3208	0.02485	0.006368	0.0001046	trans
miR-10b-5p	rs2769071	9:136145974	A	G	0.663116	-0.177378	0.0143312	3.48039e-35	G	A	0.3208	0.1132	0.01685	3.773e-11	trans
miR-126-3p	rs2769071	9:136145974	A	G	0.663116	-0.171277	0.0130904	4.05606e-39	G	A	0.3208	0.05308	0.008284	2.72e-10	trans
miR-139-5p	rs2769071	9:136145974	A	G	0.663116	-0.157213	0.0116255	1.14322e-41	G	A	0.3208	0.07071	0.01643	1.915e-05	trans
miR-195-5p	rs2769071	9:136145974	A	G	0.663116	-0.113399	0.0134402	3.24654e-17	G	A	0.3208	0.06681	0.01827	0.000275	trans
miR-625-5p	rs2792213	14:65771339	T	C	0.947488	-0.344288	0.0441979	6.71767e-15	C	T	0.06069	0.5597	0.05185	3.53e-25	cis
miR-130a-3p	rs28362951	11:57372526	A	G	0.75263	-0.304426	0.0234296	1.3373e-38	G	A	0.2473	0.292	0.009299	7.206e-134	cis
miR-3130-3p	rs28365797	2:207629846	A	T	0.842753	-0.269953	0.0329247	2.42165e-16	T	A	0.1782	0.1711	0.03131	6.504e-08	cis
miR-136-5p	rs28379186	14:101168073	G	T	0.836434	0.456746	0.0468919	2.02748e-22	T	G	0.1501	-0.07182	0.01706	2.889e-05	cis
miR-625-5p	rs28459012	14:66258528	T	C	0.538033	-0.138619	0.0192522	6.01501e-13	T	C	0.4962	-0.2971	0.02619	1.802e-27	cis
miR-130a-3p	rs2847308	11:57498232	C	T	0.319113	0.241055	0.0222029	1.84847e-27	C	T	0.3102	0.2293	0.01051	8.145e-81	cis
miR-625-5p	rs28616692	14:66258683	C	T	0.538909	-0.138355	0.019264	6.86907e-13	C	T	0.4962	-0.2971	0.02619	1.802e-27	cis
miR-625-5p	rs28666010	14:65758148	C	T	0.775896	-0.195083	0.0228688	1.45685e-17	T	C	0.2187	0.478	0.02917	3.845e-51	cis
miR-625-5p	rs28740895	14:65783523	G	A	0.672319	-0.153314	0.0203096	4.39277e-14	A	G	0.358	0.3143	0.02707	1.567e-28	cis
miR-625-5p	rs2898814	14:66023961	T	C	0.347237	0.173957	0.0206607	3.77325e-17	T	C	0.3122	0.3918	0.02665	8.557e-43	cis
miR-625-5p	rs2898818	14:65972584	G	C	0.35329	0.170444	0.0206222	1.39619e-16	G	C	0.3207	0.3786	0.02683	6.187e-40	cis
miR-625-5p	rs2898820	14:65879354	T	G	0.35021	0.175123	0.0207253	2.92002e-17	T	G	0.3175	0.3875	0.02667	7.33e-42	cis
miR-584-5p	rs2915806	5:148450915	C	G	0.5867	-0.20673	0.0253939	3.92209e-16	G	C	0.4163	0.2245	0.01254	4.968e-59	cis
miR-584-5p	rs2915808	5:148451798	A	G	0.586438	-0.205548	0.0253324	4.89678e-16	G	A	0.417	0.2248	0.01251	1.673e-59	cis
miR-130a-3p	rs2926656	11:57465389	C	T	0.683894	-0.242084	0.0221858	1.01393e-27	T	C	0.3106	0.2311	0.01047	3.253e-82	cis
miR-130a-3p	rs2956981	11:57501182	C	T	0.554948	0.168947	0.0210796	1.10379e-15	T	C	0.4404	-0.1757	0.01064	6.861e-52	cis
miR-130a-3p	rs2956982	11:57490750	G	A	0.552122	0.164782	0.0210495	4.94499e-15	A	G	0.4423	-0.1774	0.01061	5.586e-53	cis
miR-130a-3p	rs3017889	11:57520849	A	G	0.556573	0.166392	0.0210439	2.63914e-15	G	A	0.4401	-0.1771	0.01067	2.923e-52	cis
miR-3689a-3p	rs3124944	9:137745249	A	G	0.303119	0.395178	0.0275057	8.32313e-47	A	G	0.3048	0.146	0.02319	5.422e-10	cis
miR-3689a-3p	rs3128562	9:137745210	A	G	0.300754	0.396962	0.0274099	1.56414e-47	A	G	0.304	0.1467	0.02319	4.543e-10	cis
miR-3689a-3p	rs3128570	9:137743309	G	A	0.298028	0.390362	0.0271604	7.70489e-47	G	A	0.3126	0.1479	0.02317	3.266e-10	cis
miR-181a-5p	rs322875	1:199102610	C	T	0.518914	-0.0995324	0.013126	3.38129e-14	T	C	0.4854	0.2017	0.01467	3.075e-38	cis
miR-181a-5p	rs322877	1:199098858	C	T	0.508326	-0.0946074	0.0130876	4.8737e-13	T	C	0.4974	0.1901	0.01469	1.766e-34	cis
miR-181a-5p	rs322887	1:199026329	A	G	0.834391	-0.156419	0.0164917	2.43146e-21	G	A	0.1718	0.3048	0.01741	5.047e-57	cis
miR-181a-5p	rs322889	1:199025551	C	G	0.786955	-0.124607	0.0150182	1.0673e-16	G	C	0.2157	0.2444	0.01655	4.076e-43	cis
miR-181a-5p	rs322898	1:199091349	G	A	0.514892	-0.103458	0.0130221	1.94459e-15	A	G	0.4878	0.2046	0.01453	8.334e-40	cis
miR-181a-5p	rs322912	1:199074391	C	T	0.52926	-0.0977744	0.0130887	8.01176e-14	T	C	0.4786	0.1974	0.01454	2.482e-37	cis
miR-181a-5p	rs322915	1:199070739	G	A	0.518776	-0.0996721	0.0131073	2.86367e-14	A	G	0.4839	0.2033	0.01462	6.407e-39	cis
miR-181a-5p	rs322918	1:199068614	A	G	0.534816	-0.105378	0.0128804	2.80824e-16	G	A	0.4695	0.213	0.01441	3.933e-43	cis
miR-181a-5p	rs322927	1:199021825	T	G	0.834224	-0.156756	0.0164427	1.52103e-21	G	T	0.1739	0.3053	0.01718	1.656e-58	cis
miR-181a-5p	rs322928	1:199021810	G	A	0.833953	-0.15677	0.0164355	1.44915e-21	A	G	0.1744	0.3065	0.01721	1.141e-58	cis
miR-181a-5p	rs322929	1:199020987	T	C	0.78491	-0.124643	0.0150041	9.79565e-17	C	T	0.2197	0.24	0.01651	5.157e-42	cis
miR-181a-5p	rs322930	1:199020561	T	A	0.790845	-0.119262	0.0151181	3.05359e-15	A	T	0.2121	0.237	0.01663	1.248e-40	cis
miR-181a-5p	rs322931	1:199019855	G	A	0.790484	-0.1192	0.0150903	2.80897e-15	A	G	0.2125	0.237	0.01663	1.248e-40	cis
miR-181a-5p	rs322932	1:199019342	A	T	0.789147	-0.119104	0.01515	3.79119e-15	T	A	0.2141	0.2356	0.0167	6.362e-40	cis
miR-130a-3p	rs34052104	11:57384519	A	C	0.750564	-0.301736	0.0232721	1.91766e-38	C	A	0.2603	0.285	0.009157	5.488e-132	cis
miR-320a	rs34196827	2:68621427	G	A	0.697518	0.139848	0.0168506	1.04726e-16	A	G	0.3177	-0.05845	0.006251	1.199e-19	trans
miR-320b	rs34196827	2:68621427	G	A	0.697518	0.127052	0.0150906	3.7895e-17	A	G	0.3177	-0.06404	0.005183	8.058e-32	trans
miR-320c	rs34196827	2:68621427	G	A	0.697518	0.113978	0.0141513	7.99387e-16	A	G	0.3177	-0.05706	0.005161	2.856e-26	trans
miR-320d	rs34196827	2:68621427	G	A	0.697518	0.116748	0.0144766	7.34728e-16	A	G	0.3177	-0.05188	0.005057	4.52e-23	trans
miR-4429	rs34196827	2:68621427	G	A	0.697518	0.104352	0.0139397	7.10201e-14	A	G	0.3177	-0.06416	0.004899	3.677e-35	trans
miR-4707-3p	rs34496309	14:23400744	G	C	0.439829	0.0933036	0.0137856	1.30411e-11	G	C	0.4278	0.294	0.01664	1.04e-57	cis
miR-4707-3p	rs34584578	14:23411690	C	T	0.44118	0.0935376	0.0136026	6.13565e-12	C	T	0.4344	0.297	0.01632	1.133e-60	cis
miR-625-5p	rs34640387	14:66053006	G	A	0.819714	-0.233017	0.0250452	1.35444e-20	A	G	0.1669	0.4712	0.03296	7.743e-41	cis
miR-625-5p	rs34772005	14:66053091	G	A	0.819572	-0.233049	0.0250497	1.35928e-20	A	G	0.1671	0.4711	0.03305	1.279e-40	cis
miR-320a	rs34852232	2:68638599	C	G	0.550658	0.155791	0.0159968	2.05812e-22	G	C	0.4536	-0.06689	0.005545	1.541e-30	trans
miR-320b	rs34852232	2:68638599	C	G	0.550658	0.140992	0.0143261	7.44929e-23	G	C	0.4536	-0.06601	0.004631	1.403e-40	trans
miR-320c	rs34852232	2:68638599	C	G	0.550658	0.128801	0.0134308	8.80802e-22	G	C	0.4536	-0.06342	0.004547	4.082e-39	trans
miR-320d	rs34852232	2:68638599	C	G	0.550658	0.126936	0.013761	2.85507e-20	G	C	0.4536	-0.06056	0.004448	1.472e-37	trans
miR-320e	rs34852232	2:68638599	C	G	0.550658	0.113462	0.0152211	9.03669e-14	G	C	0.4536	-0.0967	0.006138	5.478e-48	trans
miR-4429	rs34852232	2:68638599	C	G	0.550658	0.118152	0.01324	4.50243e-19	G	C	0.4536	-0.06832	0.004317	2.451e-48	trans
miR-181a-5p	rs34889674	1:199249003	A	G	0.66157	-0.107512	0.0132915	6.02578e-16	G	A	0.345	0.196	0.01479	7.304e-36	cis
miR-4707-3p	rs35085068	14:23409909	C	A	0.441051	0.0934904	0.01361	6.45383e-12	C	A	0.4337	0.297	0.01632	1.133e-60	cis
miR-4707-3p	rs35615180	14:23404389	T	C	0.441508	0.0930651	0.0136967	1.08536e-11	T	C	0.4344	0.2972	0.01634	1.246e-60	cis
miR-130a-3p	rs35808061	11:57547000	T	C	0.684777	-0.2434	0.0221559	4.473e-28	C	T	0.3061	0.2291	0.01049	6.098e-81	cis
miR-130a-3p	rs36036499	11:57494198	T	C	0.554137	0.164556	0.0210703	5.72469e-15	C	T	0.4387	-0.1757	0.01069	1.563e-51	cis
miR-584-5p	rs36047	5:148441321	C	T	0.650304	-0.230184	0.0259319	6.90051e-19	T	C	0.3655	0.2541	0.01183	9.35e-79	cis
miR-584-5p	rs36077	5:148431964	G	A	0.53902	-0.172731	0.0248286	3.47813e-12	A	G	0.4516	0.2118	0.01269	7.438e-53	cis
miR-584-5p	rs36081	5:148429004	A	G	0.5401	-0.173081	0.024956	4.04941e-12	G	A	0.4507	0.2121	0.01262	1.872e-53	cis
miR-320a	rs3732044	2:68623915	T	C	0.545562	0.150811	0.0155598	3.24889e-22	C	T	0.4541	-0.06727	0.005522	4.348e-31	trans
miR-320b	rs3732044	2:68623915	T	C	0.545562	0.136529	0.0139346	1.14965e-22	C	T	0.4541	-0.0665	0.004602	1.379e-41	trans
miR-320c	rs3732044	2:68623915	T	C	0.545562	0.123558	0.0130687	3.24466e-21	C	T	0.4541	-0.06396	0.004529	5.275e-40	trans
miR-320d	rs3732044	2:68623915	T	C	0.545562	0.122287	0.0133873	6.56703e-20	C	T	0.4541	-0.06049	0.00443	8.653e-38	trans
miR-320e	rs3732044	2:68623915	T	C	0.545562	0.11085	0.0148005	6.91022e-14	C	T	0.4541	-0.09639	0.006121	5.007e-48	trans
miR-4429	rs3732044	2:68623915	T	C	0.545562	0.114139	0.0128788	7.81982e-19	C	T	0.4541	-0.06893	0.004297	1.624e-49	trans
miR-130a-3p	rs3781885	11:57570680	C	T	0.700878	-0.247612	0.0224177	2.30809e-28	T	C	0.2906	0.2387	0.01056	9.738e-85	cis
miR-625-5p	rs3783709	14:66058664	T	A	0.499275	0.145547	0.0197298	1.61852e-13	A	T	0.4764	-0.3128	0.02576	6.669e-31	cis
miR-625-5p	rs3783711	14:66028446	A	G	0.343187	0.17277	0.0206682	6.31171e-17	A	G	0.3115	0.3943	0.0267	4.187e-43	cis
miR-3130-3p	rs3815686	2:207633002	A	G	0.843111	-0.268909	0.0329204	3.12344e-16	G	A	0.1783	0.1694	0.03125	8.168e-08	cis
miR-625-5p	rs3825639	14:66028505	T	C	0.343187	0.17277	0.0206682	6.31171e-17	T	C	0.3115	0.3943	0.0267	4.187e-43	cis
miR-625-5p	rs3825640	14:65961204	C	G	0.503966	0.147669	0.0199809	1.46257e-13	G	C	0.4769	-0.3197	0.02576	4.51e-32	cis
miR-181a-5p	rs3850623	1:199120514	G	A	0.518649	-0.10172	0.0132219	1.43379e-14	A	G	0.4794	0.1942	0.01515	8.629e-34	cis
miR-133b	rs3934574	20:61143487	T	C	0.464792	-0.178563	0.0254287	2.18584e-12	T	C	0.4391	-0.3184	0.03178	4.266e-22	trans
miR-625-5p	rs3986780	14:65794763	G	T	0.0532166	0.337746	0.0446849	4.08127e-14	G	T	0.06425	0.5932	0.05251	2.711e-27	cis
miR-625-5p	rs4073415	14:66259530	G	A	0.538747	-0.138325	0.0192608	6.88481e-13	G	A	0.4962	-0.2971	0.02619	1.802e-27	cis
miR-625-5p	rs4073416	14:66259394	T	C	0.585483	-0.135986	0.019383	2.28759e-12	C	T	0.4338	0.3163	0.02607	7.343e-31	cis
miR-584-5p	rs407696	5:148422595	A	G	0.538877	-0.171433	0.0250505	7.72867e-12	G	A	0.452	0.211	0.01263	6.019e-53	cis
miR-625-5p	rs4080329	14:66233490	T	C	0.372147	0.135947	0.0200356	1.15879e-11	T	C	0.3605	0.3055	0.02699	2.196e-27	cis
miR-625-5p	rs4143898	14:66188882	T	A	0.450813	0.145864	0.0199896	2.94256e-13	T	A	0.4425	0.3291	0.02556	3.545e-34	cis
miR-181a-5p	rs427790	1:199097277	C	T	0.519007	-0.0988198	0.0130695	3.99702e-14	T	C	0.4827	0.2019	0.01467	2.688e-38	cis
miR-625-5p	rs4359350	14:65863748	T	C	0.404776	0.184939	0.0202197	5.88115e-20	T	C	0.409	0.3904	0.02486	1.21e-47	cis
miR-625-5p	rs4400971	14:66254578	A	C	0.539825	-0.138868	0.0193158	6.50989e-13	A	C	0.4967	-0.3135	0.02631	7.509e-30	cis
miR-130b-3p	rs447001	22:22010918	C	T	0.558786	0.173303	0.0225597	1.56614e-14	T	C	0.4485	-0.1546	0.008831	3.845e-57	cis
miR-4707-3p	rs4536383	14:23410926	T	C	0.436128	0.0912515	0.0136239	2.11468e-11	T	C	0.4294	0.2942	0.01654	2.111e-58	cis
miR-625-5p	rs4581615	14:66055943	C	A	0.499128	0.145272	0.0197348	1.82197e-13	A	C	0.4758	-0.3102	0.02578	1.968e-30	cis
miR-625-5p	rs4587890	14:65863784	T	A	0.391319	0.17464	0.0204176	1.19525e-17	T	A	0.3822	0.3451	0.02607	9.085e-36	cis
miR-320a	rs4610041	2:68626280	C	T	0.550745	0.155025	0.0157477	7.25404e-23	T	C	0.4492	-0.06777	0.005509	1.522e-31	trans
miR-320b	rs4610041	2:68626280	C	T	0.550745	0.140566	0.0141017	2.1032e-23	T	C	0.4492	-0.0662	0.004644	1.575e-40	trans
miR-320c	rs4610041	2:68626280	C	T	0.550745	0.127235	0.013226	6.57858e-22	T	C	0.4492	-0.06484	0.004549	1.556e-40	trans
miR-320d	rs4610041	2:68626280	C	T	0.550745	0.125806	0.0135496	1.6193e-20	T	C	0.4492	-0.06085	0.004479	2.226e-37	trans
miR-320e	rs4610041	2:68626280	C	T	0.550745	0.11333	0.0149854	3.94785e-14	T	C	0.4492	-0.09655	0.006177	2.782e-47	trans
miR-4429	rs4610041	2:68626280	C	T	0.550745	0.116935	0.0130374	2.98764e-19	T	C	0.4492	-0.06941	0.004316	1.453e-49	trans
miR-130a-3p	rs4611222	11:57552265	G	A	0.56182	0.161086	0.0209671	1.55672e-14	A	G	0.4337	-0.1714	0.0108	1.575e-48	cis
miR-3130-3p	rs4673363	2:207669411	G	A	0.846328	-0.263262	0.0333565	2.96501e-15	A	G	0.1722	0.1649	0.03168	2.549e-07	cis
miR-584-5p	rs4705305	5:148470872	G	T	0.473411	0.187444	0.0254563	1.79328e-13	G	T	0.4449	0.179	0.0132	2.635e-37	cis
miR-130a-3p	rs471398	11:57593617	C	T	0.438663	-0.160389	0.0209917	2.16226e-14	C	T	0.4377	-0.1726	0.01072	6.786e-50	cis
miR-10b-5p	rs473533	9:136148035	T	C	0.453861	-0.128006	0.0141103	1.17046e-19	T	C	0.4688	-0.05911	0.01638	0.0003299	trans
miR-10b-5p	rs476410	9:136148368	G	C	0.45414	-0.127771	0.0141013	1.29344e-19	G	C	0.4688	-0.05911	0.01638	0.0003299	trans
miR-130a-3p	rs4827	11:57507983	C	T	0.685347	-0.243141	0.0221549	5.06327e-28	T	C	0.3056	0.2297	0.01049	3.073e-81	cis
miR-130a-3p	rs488769	11:57450720	A	C	0.674485	-0.23365	0.0222502	8.54278e-26	C	A	0.3127	0.2284	0.01063	1.061e-78	cis
miR-625-5p	rs4899172	14:65779904	T	C	0.213235	0.359928	0.0226786	1.00992e-56	T	C	0.2277	0.7398	0.01773	3.742e-190	cis
miR-625-5p	rs4899173	14:65793168	T	C	0.216374	0.360282	0.0224475	5.71609e-58	T	C	0.2378	0.7437	0.01749	2.252e-195	cis
miR-625-5p	rs4899174	14:65811400	A	T	0.390371	0.198564	0.0192684	6.67547e-25	A	T	0.4305	0.4096	0.02389	2.984e-55	cis
miR-625-5p	rs4899175	14:65826433	A	G	0.0515018	0.327813	0.0452949	4.57681e-13	A	G	0.05897	0.5849	0.05458	6.77e-25	cis
miR-625-5p	rs4899178	14:65862987	C	T	0.391583	0.174834	0.0204166	1.09653e-17	C	T	0.3835	0.3451	0.02607	9.085e-36	cis
miR-625-5p	rs4899179	14:65926748	T	G	0.508099	0.145114	0.0198706	2.81481e-13	G	T	0.4693	-0.314	0.02597	1.13e-30	cis
miR-625-5p	rs4902387	14:65792839	C	T	0.21638	0.360265	0.0224469	5.74969e-58	C	T	0.2378	0.7437	0.01749	2.252e-195	cis
miR-625-5p	rs4902388	14:65792852	A	G	0.216378	0.360268	0.0224471	5.74669e-58	A	G	0.2378	0.7437	0.01749	2.252e-195	cis
miR-625-5p	rs4902389	14:65793224	A	G	0.216372	0.360287	0.0224476	5.70247e-58	A	G	0.2378	0.7437	0.01749	2.252e-195	cis
miR-625-5p	rs4902391	14:65815979	G	T	0.397869	0.205832	0.0191829	7.36376e-27	G	T	0.4365	0.4214	0.02339	8.478e-60	cis
miR-625-5p	rs4902393	14:65839514	G	C	0.390223	0.1982	0.019437	2.04446e-24	G	C	0.4313	0.4045	0.0239	5.843e-54	cis
miR-625-5p	rs4902399	14:65956897	A	G	0.345315	0.174461	0.0208112	5.1599e-17	A	G	0.3119	0.3939	0.02667	3.91e-43	cis
miR-625-5p	rs4902400	14:65957115	A	G	0.508016	0.144622	0.0198737	3.41209e-13	G	A	0.4704	-0.3124	0.02598	2.209e-30	cis
miR-625-5p	rs4902404	14:66047022	T	C	0.344394	0.172189	0.0205502	5.3417e-17	T	C	0.3146	0.393	0.0267	6.991e-43	cis
miR-625-5p	rs4902412	14:66187067	T	C	0.443	0.135201	0.0199838	1.32809e-11	T	C	0.4444	0.3181	0.02567	5.199e-32	cis
miR-625-5p	rs4902415	14:66235690	T	C	0.451839	0.143041	0.0193538	1.45907e-13	T	C	0.4873	0.3222	0.02559	6.777e-33	cis
miR-625-5p	rs4902416	14:66238090	G	C	0.453194	0.143892	0.0193708	1.10002e-13	G	C	0.4905	0.3195	0.02563	2.382e-32	cis
miR-136-5p	rs4905999	14:101184139	A	G	0.181905	-0.479304	0.0453748	4.41198e-26	A	G	0.1828	-0.09271	0.01623	1.668e-08	cis
miR-376c-3p	rs4905999	14:101184139	A	G	0.181905	-0.277015	0.0270049	1.08996e-24	A	G	0.1828	-0.04478	0.0123	0.000295	cis
miR-181a-5p	rs4915331	1:198918502	T	C	0.235006	0.10124	0.0146841	5.40283e-12	T	C	0.2419	0.2311	0.01699	1.807e-37	cis
miR-181a-5p	rs4915332	1:198918524	A	G	0.234929	0.101276	0.0146837	5.3054e-12	A	G	0.2422	0.2315	0.01697	1.217e-37	cis
miR-181a-5p	rs4915335	1:198945279	A	G	0.238713	0.109407	0.0146799	9.1364e-14	A	G	0.2409	0.2413	0.01676	2.894e-41	cis
let-7b-5p	rs491626	9:136144873	C	T	0.664173	-0.108148	0.0100905	8.39397e-27	T	C	0.3217	0.03365	0.006656	5.485e-07	trans
let-7c-5p	rs491626	9:136144873	C	T	0.664173	-0.0918729	0.00921272	2.01316e-23	T	C	0.3217	0.02438	0.006399	0.0001513	trans
miR-10b-5p	rs491626	9:136144873	C	T	0.664173	-0.177622	0.0143413	3.13818e-35	T	C	0.3217	0.1137	0.01685	3.129e-11	trans
miR-126-3p	rs491626	9:136144873	C	T	0.664173	-0.172011	0.0130966	2.10191e-39	T	C	0.3217	0.05284	0.008284	3.252e-10	trans
miR-139-5p	rs491626	9:136144873	C	T	0.664173	-0.157582	0.0116327	8.31565e-42	T	C	0.3217	0.07078	0.01643	1.878e-05	trans
miR-195-5p	rs491626	9:136144873	C	T	0.664173	-0.113996	0.0134483	2.31839e-17	T	C	0.3217	0.06716	0.01826	0.0002539	trans
let-7b-5p	rs492488	9:136144960	G	A	0.663579	-0.107737	0.0100735	1.07337e-26	A	G	0.3219	0.03377	0.006655	4.993e-07	trans
let-7c-5p	rs492488	9:136144960	G	A	0.663579	-0.0914616	0.0091974	2.67069e-23	A	G	0.3219	0.02445	0.006395	0.0001436	trans
miR-10b-5p	rs492488	9:136144960	G	A	0.663579	-0.177263	0.014316	3.26213e-35	A	G	0.3219	0.1135	0.01684	3.311e-11	trans
miR-126-3p	rs492488	9:136144960	G	A	0.663579	-0.171514	0.0130743	2.5836e-39	A	G	0.3219	0.05294	0.008279	2.951e-10	trans
miR-139-5p	rs492488	9:136144960	G	A	0.663579	-0.157308	0.0116118	8.23015e-42	A	G	0.3219	0.0709	0.01641	1.79e-05	trans
miR-195-5p	rs492488	9:136144960	G	A	0.663579	-0.113656	0.0134248	2.53657e-17	A	G	0.3219	0.06692	0.01825	0.0002653	trans
miR-130a-3p	rs4926	11:57381989	G	A	0.750066	-0.301324	0.0232281	1.75495e-38	A	G	0.2603	0.285	0.009157	5.488e-132	cis
let-7b-5p	rs493246	9:136144994	G	A	0.663234	-0.107785	0.010079	1.08609e-26	A	G	0.3219	0.03377	0.006655	4.993e-07	trans
let-7c-5p	rs493246	9:136144994	G	A	0.663234	-0.0915021	0.00920241	2.69798e-23	A	G	0.3219	0.02445	0.006395	0.0001436	trans
miR-10b-5p	rs493246	9:136144994	G	A	0.663234	-0.177369	0.0143236	3.23054e-35	A	G	0.3219	0.1135	0.01684	3.311e-11	trans
miR-126-3p	rs493246	9:136144994	G	A	0.663234	-0.171618	0.0130813	2.55201e-39	A	G	0.3219	0.05294	0.008279	2.951e-10	trans
miR-139-5p	rs493246	9:136144994	G	A	0.663234	-0.15741	0.011618	8.05647e-42	A	G	0.3219	0.0709	0.01641	1.79e-05	trans
miR-195-5p	rs493246	9:136144994	G	A	0.663234	-0.11379	0.0134318	2.41869e-17	A	G	0.3219	0.06692	0.01825	0.0002653	trans
let-7a-5p	rs494242	9:136145118	C	T	0.644977	-0.0800593	0.0111738	7.78443e-13	T	C	0.3467	0.0169	0.005043	0.0008493	trans
let-7b-5p	rs494242	9:136145118	C	T	0.644977	-0.105243	0.00988151	1.73526e-26	T	C	0.3467	0.02792	0.00656	2.359e-05	trans
let-7c-5p	rs494242	9:136145118	C	T	0.644977	-0.0896755	0.00902032	2.74674e-23	T	C	0.3467	0.02285	0.006277	0.0002921	trans
miR-10b-5p	rs494242	9:136145118	C	T	0.644977	-0.172256	0.0140492	1.46833e-34	T	C	0.3467	0.1083	0.01654	1.142e-10	trans
miR-126-3p	rs494242	9:136145118	C	T	0.644977	-0.16489	0.0128423	9.84652e-38	T	C	0.3467	0.04895	0.008145	2.977e-09	trans
miR-139-5p	rs494242	9:136145118	C	T	0.644977	-0.152252	0.0114007	1.11379e-40	T	C	0.3467	0.06736	0.01611	3.264e-05	trans
let-7b-5p	rs495203	9:136145240	C	T	0.663279	-0.107724	0.0100716	1.06442e-26	T	C	0.3219	0.03377	0.006655	4.993e-07	trans
let-7c-5p	rs495203	9:136145240	C	T	0.663279	-0.0914256	0.00919574	2.72823e-23	T	C	0.3219	0.02445	0.006395	0.0001436	trans
miR-10b-5p	rs495203	9:136145240	C	T	0.663279	-0.177267	0.014313	3.14917e-35	T	C	0.3219	0.1135	0.01684	3.311e-11	trans
miR-126-3p	rs495203	9:136145240	C	T	0.663279	-0.17152	0.0130716	2.47835e-39	T	C	0.3219	0.05294	0.008279	2.951e-10	trans
miR-139-5p	rs495203	9:136145240	C	T	0.663279	-0.157265	0.0116097	8.37235e-42	T	C	0.3219	0.0709	0.01641	1.79e-05	trans
miR-195-5p	rs495203	9:136145240	C	T	0.663279	-0.113756	0.0134218	2.3405e-17	T	C	0.3219	0.06692	0.01825	0.0002653	trans
let-7a-5p	rs495828	9:136154867	G	T	0.787276	-0.0927171	0.0131108	1.52936e-12	T	G	0.2061	0.01976	0.005744	0.0006162	trans
miR-10b-5p	rs495828	9:136154867	G	T	0.787276	-0.201363	0.0164837	2.55575e-34	T	G	0.2061	0.1077	0.01899	2.098e-08	trans
miR-126-3p	rs495828	9:136154867	G	T	0.787276	-0.192644	0.0150687	2.00442e-37	T	G	0.2061	0.05239	0.009309	2.639e-08	trans
miR-139-5p	rs495828	9:136154867	G	T	0.787276	-0.164962	0.0134536	1.45699e-34	T	G	0.2061	0.06801	0.01841	0.000237	trans
miR-10a-5p	rs4962040	9:136133531	A	G	0.619057	0.104354	0.0144673	5.46852e-13	G	A	0.394	-0.05033	0.01332	0.0001717	trans
miR-126-3p	rs4962040	9:136133531	A	G	0.619057	0.11337	0.012952	2.07611e-18	G	A	0.394	-0.03308	0.007848	2.827e-05	trans
miR-4707-3p	rs4981451	14:23410281	T	C	0.441163	0.093487	0.0136038	6.32552e-12	T	C	0.4344	0.297	0.01632	1.133e-60	cis
miR-4707-3p	rs4981452	14:23410809	A	G	0.440913	0.0935115	0.0136137	6.46925e-12	A	G	0.4328	0.2974	0.0164	3.042e-60	cis
miR-4707-3p	rs4982713	14:23404102	C	T	0.441538	0.0929869	0.0136954	1.12392e-11	C	T	0.4339	0.2948	0.01644	2.825e-59	cis
miR-4707-3p	rs4982714	14:23413333	C	T	0.441229	0.0935454	0.0136011	6.08012e-12	C	T	0.4348	0.2974	0.01629	6.257e-61	cis
miR-130a-3p	rs499188	11:57434122	C	A	0.686203	-0.241592	0.0222449	1.77684e-27	A	C	0.3097	0.2313	0.01051	6.673e-82	cis
miR-130a-3p	rs527528	11:57433327	C	T	0.681923	-0.243471	0.0222371	6.72744e-28	T	C	0.3127	0.2299	0.01056	2.864e-80	cis
let-7b-5p	rs529565	9:136149500	T	C	0.665911	-0.110358	0.0100508	4.77036e-28	C	T	0.3195	0.03225	0.006664	1.607e-06	trans
let-7c-5p	rs529565	9:136149500	T	C	0.665911	-0.093158	0.00918082	3.41638e-24	C	T	0.3195	0.02299	0.006401	0.0003515	trans
miR-10b-5p	rs529565	9:136149500	T	C	0.665911	-0.179319	0.0142903	4.05988e-36	C	T	0.3195	0.1101	0.01686	1.276e-10	trans
miR-126-3p	rs529565	9:136149500	T	C	0.665911	-0.174412	0.0130438	8.90907e-41	C	T	0.3195	0.0528	0.008276	3.231e-10	trans
miR-139-5p	rs529565	9:136149500	T	C	0.665911	-0.159786	0.0115848	2.81882e-43	C	T	0.3195	0.07001	0.01642	2.28e-05	trans
miR-195-5p	rs529565	9:136149500	T	C	0.665911	-0.116479	0.0134011	3.56868e-18	C	T	0.3195	0.06734	0.01825	0.0002412	trans
let-7b-5p	rs532436	9:136149830	G	A	0.8067	-0.126313	0.01205	1.04082e-25	A	G	0.1794	0.03659	0.008052	6.504e-06	trans
let-7c-5p	rs532436	9:136149830	G	A	0.8067	-0.107102	0.0110011	2.12613e-22	A	G	0.1794	0.02762	0.007721	0.0003708	trans
miR-10b-5p	rs532436	9:136149830	G	A	0.8067	-0.214173	0.0170945	5.19615e-36	A	G	0.1794	0.128	0.02039	6.033e-10	trans
miR-126-3p	rs532436	9:136149830	G	A	0.8067	-0.207511	0.0156086	2.48754e-40	A	G	0.1794	0.06693	0.009953	3.672e-11	trans
miR-139-5p	rs532436	9:136149830	G	A	0.8067	-0.176906	0.0139435	6.95215e-37	A	G	0.1794	0.08337	0.0198	2.886e-05	trans
miR-195-5p	rs532436	9:136149830	G	A	0.8067	-0.13917	0.0160297	3.88805e-18	A	G	0.1794	0.07457	0.02204	0.0007563	trans
let-7b-5p	rs543040	9:136143000	A	T	0.669196	-0.109582	0.0102505	1.12862e-26	T	A	0.322	0.03463	0.006797	4.565e-07	trans
let-7c-5p	rs543040	9:136143000	A	T	0.669196	-0.0923036	0.00936228	6.26105e-23	T	A	0.322	0.02645	0.006486	5.103e-05	trans
miR-10b-5p	rs543040	9:136143000	A	T	0.669196	-0.179437	0.0145725	7.67539e-35	T	A	0.322	0.1135	0.01725	9.53e-11	trans
miR-126-3p	rs543040	9:136143000	A	T	0.669196	-0.173596	0.0133094	6.95621e-39	T	A	0.322	0.05485	0.008552	2.721e-10	trans
miR-139-5p	rs543040	9:136143000	A	T	0.669196	-0.159045	0.011822	2.94273e-41	T	A	0.322	0.07256	0.01668	1.579e-05	trans
miR-195-5p	rs543040	9:136143000	A	T	0.669196	-0.115636	0.0136604	2.56022e-17	T	A	0.322	0.06796	0.01886	0.000339	trans
miR-130a-3p	rs543725	11:57483039	A	T	0.688868	-0.239725	0.0224648	1.38906e-26	T	A	0.2988	0.2233	0.01072	7.29e-75	cis
let-7b-5p	rs543968	9:136143121	T	C	0.653829	-0.10593	0.0100509	5.6927e-26	C	T	0.3457	0.02922	0.006685	1.433e-05	trans
let-7c-5p	rs543968	9:136143121	T	C	0.653829	-0.0906985	0.00917237	4.68226e-23	C	T	0.3457	0.02465	0.006356	0.0001157	trans
miR-10b-5p	rs543968	9:136143121	T	C	0.653829	-0.174326	0.0142872	3.04963e-34	C	T	0.3457	0.1111	0.01688	9.537e-11	trans
miR-126-3p	rs543968	9:136143121	T	C	0.653829	-0.165481	0.0130684	9.52079e-37	C	T	0.3457	0.05053	0.008385	2.783e-09	trans
miR-139-5p	rs543968	9:136143121	T	C	0.653829	-0.153713	0.0115968	4.23102e-40	C	T	0.3457	0.06895	0.01639	2.944e-05	trans
let-7a-5p	rs544873	9:136143212	G	A	0.645742	-0.0799075	0.0111685	8.38434e-13	A	G	0.3465	0.0169	0.005043	0.0008493	trans
let-7b-5p	rs544873	9:136143212	G	A	0.645742	-0.105117	0.00987684	1.8839e-26	A	G	0.3465	0.02792	0.00656	2.359e-05	trans
let-7c-5p	rs544873	9:136143212	G	A	0.645742	-0.0895223	0.00901622	3.11285e-23	A	G	0.3465	0.02285	0.006277	0.0002921	trans
miR-10b-5p	rs544873	9:136143212	G	A	0.645742	-0.172011	0.014043	1.70289e-34	A	G	0.3465	0.1083	0.01654	1.142e-10	trans
miR-126-3p	rs544873	9:136143212	G	A	0.645742	-0.16454	0.0128374	1.31273e-37	A	G	0.3465	0.04895	0.008145	2.977e-09	trans
miR-139-5p	rs544873	9:136143212	G	A	0.645742	-0.152029	0.0113958	1.34087e-40	A	G	0.3465	0.06736	0.01611	3.264e-05	trans
let-7b-5p	rs545971	9:136143372	C	T	0.663766	-0.107579	0.0100615	1.10782e-26	T	C	0.3219	0.03377	0.006655	4.993e-07	trans
let-7c-5p	rs545971	9:136143372	C	T	0.663766	-0.0912887	0.00918657	2.86789e-23	T	C	0.3219	0.02445	0.006395	0.0001436	trans
miR-10b-5p	rs545971	9:136143372	C	T	0.663766	-0.176997	0.014299	3.42503e-35	T	C	0.3219	0.1135	0.01684	3.311e-11	trans
miR-126-3p	rs545971	9:136143372	C	T	0.663766	-0.171246	0.0130589	2.76239e-39	T	C	0.3219	0.05294	0.008279	2.951e-10	trans
miR-139-5p	rs545971	9:136143372	C	T	0.663766	-0.157102	0.0115979	8.39555e-42	T	C	0.3219	0.0709	0.01641	1.79e-05	trans
miR-195-5p	rs545971	9:136143372	C	T	0.663766	-0.113518	0.0134086	2.53839e-17	T	C	0.3219	0.06692	0.01825	0.0002653	trans
miR-130a-3p	rs547118	11:57595062	C	G	0.438175	-0.163182	0.0209793	7.35482e-15	C	G	0.4369	-0.1723	0.01072	1.089e-49	cis
miR-130a-3p	rs547891	11:57499065	C	T	0.319553	0.241325	0.0222125	1.70431e-27	C	T	0.3103	0.2294	0.01052	9.884e-81	cis
let-7b-5p	rs550057	9:136146597	C	T	0.734085	-0.0975866	0.0108669	2.70445e-19	T	C	0.2366	0.03111	0.007276	2.165e-05	trans
miR-10b-5p	rs550057	9:136146597	C	T	0.734085	-0.167896	0.0154464	1.60963e-27	T	C	0.2366	0.1028	0.01855	4.277e-08	trans
miR-126-3p	rs550057	9:136146597	C	T	0.734085	-0.163489	0.0141143	5.01154e-31	T	C	0.2366	0.04229	0.009146	4.5e-06	trans
miR-139-5p	rs550057	9:136146597	C	T	0.734085	-0.147772	0.0125541	5.52152e-32	T	C	0.2366	0.06132	0.01784	0.0006248	trans
let-7b-5p	rs554833	9:136147160	C	T	0.664057	-0.107822	0.0100604	8.42175e-27	T	C	0.3217	0.03411	0.006647	3.715e-07	trans
let-7c-5p	rs554833	9:136147160	C	T	0.664057	-0.0914224	0.00918602	2.46317e-23	T	C	0.3217	0.02468	0.006395	0.0001243	trans
miR-10b-5p	rs554833	9:136147160	C	T	0.664057	-0.177063	0.0142987	3.22434e-35	T	C	0.3217	0.1139	0.01685	2.904e-11	trans
miR-126-3p	rs554833	9:136147160	C	T	0.664057	-0.171374	0.0130582	2.40433e-39	T	C	0.3217	0.05315	0.008284	2.587e-10	trans
miR-139-5p	rs554833	9:136147160	C	T	0.664057	-0.157337	0.0115965	6.23597e-42	T	C	0.3217	0.07034	0.01642	2.085e-05	trans
miR-195-5p	rs554833	9:136147160	C	T	0.664057	-0.113794	0.0134076	2.11499e-17	T	C	0.3217	0.06669	0.01827	0.0002825	trans
miR-4707-3p	rs55894132	14:23408837	C	G	0.443456	0.0939711	0.013657	5.95164e-12	C	G	0.4384	0.2974	0.01642	3.744e-60	cis
miR-4707-3p	rs56180741	14:23377246	T	C	0.438286	0.0916337	0.0136783	2.09538e-11	T	C	0.4336	0.2939	0.01667	1.583e-57	cis
miR-320a	rs56188212	2:68611631	T	C	0.698075	0.139604	0.0168579	1.21947e-16	C	T	0.3166	-0.05774	0.006213	1.861e-19	trans
miR-320b	rs56188212	2:68611631	T	C	0.698075	0.126937	0.0150968	4.16334e-17	C	T	0.3166	-0.06338	0.005147	1.135e-31	trans
miR-320c	rs56188212	2:68611631	T	C	0.698075	0.113768	0.0141574	9.28544e-16	C	T	0.3166	-0.05691	0.005129	1.83e-26	trans
miR-320d	rs56188212	2:68611631	T	C	0.698075	0.117075	0.0144809	6.22671e-16	C	T	0.3166	-0.05224	0.005025	1.248e-23	trans
miR-4429	rs56188212	2:68611631	T	C	0.698075	0.104494	0.0139445	6.70143e-14	C	T	0.3166	-0.06364	0.004888	7.601e-35	trans
miR-320a	rs56284706	2:68631372	G	A	0.697508	0.14339	0.0172408	9.02792e-17	A	G	0.3276	-0.05868	0.006169	2.999e-20	trans
miR-320b	rs56284706	2:68631372	G	A	0.697508	0.130591	0.0154389	2.7068e-17	A	G	0.3276	-0.06324	0.005124	8.819e-32	trans
miR-320c	rs56284706	2:68631372	G	A	0.697508	0.117453	0.0144769	4.93227e-16	A	G	0.3276	-0.05743	0.005094	3.416e-27	trans
miR-320d	rs56284706	2:68631372	G	A	0.697508	0.118242	0.0148174	1.46351e-15	A	G	0.3276	-0.05189	0.005006	1.667e-23	trans
miR-4429	rs56284706	2:68631372	G	A	0.697508	0.106313	0.0142651	9.1471e-14	A	G	0.3276	-0.06445	0.004835	2.923e-36	trans
miR-320a	rs56337143	2:68642490	G	A	0.733417	0.145039	0.0183517	2.7162e-15	A	G	0.2867	-0.05201	0.006605	1.347e-14	trans
miR-320b	rs56337143	2:68642490	G	A	0.733417	0.132351	0.0164336	8.0331e-16	A	G	0.2867	-0.05866	0.005526	1.821e-24	trans
miR-320c	rs56337143	2:68642490	G	A	0.733417	0.119147	0.0154073	1.04937e-14	A	G	0.2867	-0.05076	0.005512	4.031e-19	trans
miR-320d	rs56337143	2:68642490	G	A	0.733417	0.118238	0.015775	6.61712e-14	A	G	0.2867	-0.05024	0.00533	6.508e-20	trans
miR-4429	rs56337143	2:68642490	G	A	0.733417	0.106385	0.0151835	2.44184e-12	A	G	0.2867	-0.06032	0.005222	2.616e-28	trans
miR-130a-3p	rs56392705	11:57518392	T	C	0.557348	0.16563	0.0210573	3.67203e-15	C	T	0.4404	-0.1766	0.01066	3.57e-52	cis
miR-625-5p	rs56720460	14:66256336	C	T	0.539663	-0.139261	0.0193233	5.72421e-13	C	T	0.4967	-0.3135	0.02627	6.333e-30	cis
miR-320a	rs56904245	2:68638477	T	C	0.550669	0.155791	0.0159961	2.04929e-22	C	T	0.4536	-0.06689	0.005545	1.541e-30	trans
miR-320b	rs56904245	2:68638477	T	C	0.550669	0.140995	0.0143254	7.40045e-23	C	T	0.4536	-0.06601	0.004631	1.403e-40	trans
miR-320c	rs56904245	2:68638477	T	C	0.550669	0.128797	0.0134302	8.79776e-22	C	T	0.4536	-0.06342	0.004547	4.082e-39	trans
miR-320d	rs56904245	2:68638477	T	C	0.550669	0.126931	0.0137604	2.85292e-20	C	T	0.4536	-0.06056	0.004448	1.472e-37	trans
miR-320e	rs56904245	2:68638477	T	C	0.550669	0.113465	0.0152204	9.00049e-14	C	T	0.4536	-0.0967	0.006138	5.478e-48	trans
miR-4429	rs56904245	2:68638477	T	C	0.550669	0.118152	0.0132393	4.48372e-19	C	T	0.4536	-0.06832	0.004317	2.451e-48	trans
miR-625-5p	rs56922569	14:66256472	A	T	0.541355	-0.139228	0.0193693	6.57024e-13	T	A	0.4993	0.3135	0.02625	5.599e-30	cis
miR-130b-3p	rs5754727	22:22057273	G	A	0.5885	0.157278	0.0230602	9.08359e-12	A	G	0.4292	-0.1492	0.009083	1.971e-51	cis
miR-584-5p	rs57569882	5:148450108	A	G	0.843968	-0.271505	0.0348941	7.20511e-15	G	A	0.1546	0.2727	0.01754	5.946e-47	cis
miR-3130-3p	rs57600974	2:207670195	G	C	0.846329	-0.262977	0.0333551	3.16643e-15	C	G	0.1722	0.1649	0.03168	2.549e-07	cis
miR-130a-3p	rs576859	11:57480623	C	A	0.683179	-0.240212	0.0221717	2.37096e-27	A	C	0.3099	0.2301	0.01055	8.917e-81	cis
miR-136-5p	rs57712692	14:101161301	G	A	0.894439	0.417877	0.0585315	9.3781e-13	A	G	0.09103	-0.08607	0.02164	7.695e-05	cis
miR-4707-3p	rs57822749	14:23409967	G	A	0.440759	0.0934124	0.0136179	6.90799e-12	G	A	0.4344	0.297	0.01632	1.133e-60	cis
miR-320a	rs58089918	2:68639660	G	C	0.734634	0.147894	0.018473	1.18553e-15	C	G	0.2812	-0.05196	0.006637	1.923e-14	trans
miR-320b	rs58089918	2:68639660	G	C	0.734634	0.134981	0.0165418	3.35115e-16	C	G	0.2812	-0.05892	0.005603	4.884e-24	trans
miR-320c	rs58089918	2:68639660	G	C	0.734634	0.121723	0.0155086	4.20207e-15	C	G	0.2812	-0.05142	0.005585	4.238e-19	trans
miR-320d	rs58089918	2:68639660	G	C	0.734634	0.120732	0.0158792	2.89033e-14	C	G	0.2812	-0.05108	0.005415	6.455e-20	trans
miR-4429	rs58089918	2:68639660	G	C	0.734634	0.10805	0.0152864	1.56732e-12	C	G	0.2812	-0.06162	0.005282	9.217e-29	trans
miR-10b-5p	rs581107	9:136147702	C	T	0.452595	-0.128436	0.0141485	1.10925e-19	C	T	0.4679	-0.058	0.01644	0.0004446	trans
let-7b-5p	rs582094	9:136145484	A	T	0.663709	-0.107729	0.010063	9.5909e-27	T	A	0.3219	0.03377	0.006655	4.993e-07	trans
let-7c-5p	rs582094	9:136145484	A	T	0.663709	-0.0913494	0.00918833	2.73589e-23	T	A	0.3219	0.02445	0.006395	0.0001436	trans
miR-10b-5p	rs582094	9:136145484	A	T	0.663709	-0.17709	0.0143017	3.25143e-35	T	A	0.3219	0.1135	0.01684	3.311e-11	trans
miR-126-3p	rs582094	9:136145484	A	T	0.663709	-0.171388	0.013061	2.46114e-39	T	A	0.3219	0.05294	0.008279	2.951e-10	trans
miR-139-5p	rs582094	9:136145484	A	T	0.663709	-0.157205	0.0115999	7.69038e-42	T	A	0.3219	0.0709	0.01641	1.79e-05	trans
miR-195-5p	rs582094	9:136145484	A	T	0.663709	-0.113779	0.0134105	2.16991e-17	T	A	0.3219	0.06692	0.01825	0.0002653	trans
let-7b-5p	rs582118	9:136145471	A	G	0.663872	-0.107776	0.0100673	9.57956e-27	G	A	0.3219	0.03377	0.006655	4.993e-07	trans
let-7c-5p	rs582118	9:136145471	A	G	0.663872	-0.0914134	0.00919213	2.6585e-23	G	A	0.3219	0.02445	0.006395	0.0001436	trans
miR-10b-5p	rs582118	9:136145471	A	G	0.663872	-0.177155	0.0143078	3.28415e-35	G	A	0.3219	0.1135	0.01684	3.311e-11	trans
miR-126-3p	rs582118	9:136145471	A	G	0.663872	-0.171439	0.0130668	2.52143e-39	G	A	0.3219	0.05294	0.008279	2.951e-10	trans
miR-139-5p	rs582118	9:136145471	A	G	0.663872	-0.157298	0.0116047	7.43836e-42	G	A	0.3219	0.0709	0.01641	1.79e-05	trans
miR-195-5p	rs582118	9:136145471	A	G	0.663872	-0.11383	0.0134162	2.16565e-17	G	A	0.3219	0.06692	0.01825	0.0002653	trans
miR-625-5p	rs58307037	14:65824195	A	T	0.0514984	0.327775	0.0452958	4.61008e-13	A	T	0.05897	0.5849	0.05458	6.77e-25	cis
miR-130a-3p	rs585337	11:57597274	C	T	0.439573	-0.162328	0.0209837	1.02676e-14	C	T	0.4377	-0.1726	0.01072	6.786e-50	cis
miR-130a-3p	rs585761	11:57597367	G	A	0.43789	-0.160703	0.021012	2.03861e-14	G	A	0.433	-0.1713	0.01074	4.63e-49	cis
miR-130a-3p	rs588612	11:57612891	G	C	0.439957	-0.162455	0.0210138	1.06819e-14	G	C	0.4344	-0.1717	0.01074	3.145e-49	cis
miR-320a	rs58884480	2:68645347	G	A	0.734214	0.144505	0.0184165	4.27838e-15	A	G	0.2839	-0.05177	0.006639	2.393e-14	trans
miR-320b	rs58884480	2:68645347	G	A	0.734214	0.131847	0.0164917	1.29841e-15	A	G	0.2839	-0.05842	0.005551	4.31e-24	trans
miR-320c	rs58884480	2:68645347	G	A	0.734214	0.118672	0.0154617	1.65104e-14	A	G	0.2839	-0.05075	0.005528	5.173e-19	trans
miR-320d	rs58884480	2:68645347	G	A	0.734214	0.117789	0.0158304	1.00189e-13	A	G	0.2839	-0.04998	0.005333	1.048e-19	trans
miR-4429	rs58884480	2:68645347	G	A	0.734214	0.105803	0.015237	3.81685e-12	A	G	0.2839	-0.0608	0.005229	1.293e-28	trans
miR-130a-3p	rs591322	11:57684680	T	G	0.560767	0.141968	0.0212034	2.14888e-11	G	T	0.4439	-0.138	0.01086	1.988e-33	cis
miR-320a	rs59332926	2:68639631	G	A	0.73529	0.147942	0.018524	1.38799e-15	A	G	0.2773	-0.05128	0.006664	5.138e-14	trans
miR-320b	rs59332926	2:68639631	G	A	0.73529	0.135103	0.0165872	3.79203e-16	A	G	0.2773	-0.05912	0.005637	6.372e-24	trans
miR-320c	rs59332926	2:68639631	G	A	0.73529	0.1218	0.0155512	4.79476e-15	A	G	0.2773	-0.05138	0.005634	8.874e-19	trans
miR-320d	rs59332926	2:68639631	G	A	0.73529	0.120638	0.0159234	3.55923e-14	A	G	0.2773	-0.05067	0.005459	2.315e-19	trans
miR-4429	rs59332926	2:68639631	G	A	0.73529	0.107748	0.0153295	2.08251e-12	A	G	0.2773	-0.0615	0.005331	3.37e-28	trans
miR-625-5p	rs59636756	14:66256489	T	C	0.541442	-0.139344	0.0193642	6.20368e-13	C	T	0.4993	0.3135	0.02625	5.599e-30	cis
miR-320a	rs59998610	2:68646771	G	T	0.731295	0.13921	0.0184059	3.92932e-14	T	G	0.28	-0.05365	0.006614	2.335e-15	trans
miR-320b	rs59998610	2:68646771	G	T	0.731295	0.125973	0.0164866	2.15684e-14	T	G	0.28	-0.05887	0.005548	1.924e-24	trans
miR-320c	rs59998610	2:68646771	G	T	0.731295	0.112933	0.0154569	2.74527e-13	T	G	0.28	-0.05065	0.005516	5.042e-19	trans
miR-320d	rs59998610	2:68646771	G	T	0.731295	0.111989	0.0158246	1.47442e-12	T	G	0.28	-0.04846	0.005318	9.012e-19	trans
miR-4429	rs59998610	2:68646771	G	T	0.731295	0.101746	0.0152256	2.34801e-11	T	G	0.28	-0.0613	0.005228	4.783e-29	trans
let-7a-5p	rs600038	9:136151806	T	C	0.787872	-0.093029	0.0131459	1.47665e-12	C	T	0.205	0.02068	0.005781	0.0003717	trans
let-7b-5p	rs600038	9:136151806	T	C	0.787872	-0.119508	0.0116428	1.01806e-24	C	T	0.205	0.02564	0.007562	0.0007376	trans
miR-10b-5p	rs600038	9:136151806	T	C	0.787872	-0.202026	0.0165273	2.32145e-34	C	T	0.205	0.1099	0.01912	1.365e-08	trans
miR-126-3p	rs600038	9:136151806	T	C	0.787872	-0.193279	0.0151085	1.80034e-37	C	T	0.205	0.05476	0.009295	5.95e-09	trans
miR-139-5p	rs600038	9:136151806	T	C	0.787872	-0.166058	0.0134861	7.68292e-35	C	T	0.205	0.07053	0.01847	0.0001465	trans
miR-320a	rs60007165	2:68639636	C	T	0.735163	0.14802	0.0185211	1.32797e-15	T	C	0.2787	-0.05128	0.006664	5.138e-14	trans
miR-320b	rs60007165	2:68639636	C	T	0.735163	0.135202	0.0165845	3.57041e-16	T	C	0.2787	-0.05912	0.005637	6.372e-24	trans
miR-320c	rs60007165	2:68639636	C	T	0.735163	0.121878	0.0155487	4.56084e-15	T	C	0.2787	-0.05138	0.005634	8.874e-19	trans
miR-320d	rs60007165	2:68639636	C	T	0.735163	0.12067	0.0159211	3.47544e-14	T	C	0.2787	-0.05067	0.005459	2.315e-19	trans
miR-4429	rs60007165	2:68639636	C	T	0.735163	0.107772	0.0153273	2.04484e-12	T	C	0.2787	-0.0615	0.005331	3.37e-28	trans
miR-3130-3p	rs60019892	2:207677780	C	T	0.87642	-0.247533	0.03705	2.37205e-11	T	C	0.1431	0.1551	0.03409	6.373e-06	cis
miR-130a-3p	rs600488	11:57684005	C	T	0.560573	0.142183	0.0212108	2.03694e-11	T	C	0.4432	-0.1387	0.01082	6.279e-34	cis
miR-625-5p	rs60488013	14:65825854	C	A	0.738599	-0.148941	0.0218487	9.30145e-12	A	C	0.2368	0.2806	0.03084	9.878e-19	cis
miR-133b	rs6062267	20:61153365	T	C	0.464907	-0.190202	0.0271719	2.5609e-12	T	C	0.4472	-0.3034	0.03057	8.33e-22	trans
miR-133b	rs6062284	20:61141981	T	G	0.4602	-0.17216	0.0257156	2.16018e-11	T	G	0.4391	-0.3155	0.03191	1.398e-21	trans
miR-130a-3p	rs606499	11:57593840	G	A	0.439467	-0.162246	0.0209631	9.97215e-15	G	A	0.4377	-0.1726	0.01072	6.786e-50	cis
miR-625-5p	rs60708728	14:66116790	G	A	0.819646	-0.239612	0.0257644	1.40276e-20	A	G	0.1658	0.5034	0.03337	1.711e-44	cis
miR-320a	rs60878442	2:68582115	A	G	0.538067	0.140648	0.0160387	1.7983e-18	G	A	0.4694	-0.0584	0.005679	3.45e-23	trans
miR-320b	rs60878442	2:68582115	A	G	0.538067	0.126281	0.014369	1.5162e-18	G	A	0.4694	-0.06104	0.00472	1.912e-34	trans
miR-320c	rs60878442	2:68582115	A	G	0.538067	0.11583	0.0134662	7.86488e-18	G	A	0.4694	-0.05563	0.004697	1.304e-29	trans
miR-320d	rs60878442	2:68582115	A	G	0.538067	0.116986	0.0137822	2.09866e-17	G	A	0.4694	-0.05366	0.004566	3.181e-29	trans
miR-320e	rs60878442	2:68582115	A	G	0.538067	0.108754	0.0152157	8.83688e-13	G	A	0.4694	-0.08422	0.006395	1.559e-35	trans
miR-4429	rs60878442	2:68582115	A	G	0.538067	0.108084	0.0132609	3.6226e-16	G	A	0.4694	-0.06028	0.004497	1.263e-36	trans
let-7b-5p	rs612169	9:136143442	A	G	0.66434	-0.107722	0.0100797	1.17038e-26	G	A	0.3219	0.03377	0.006655	4.993e-07	trans
let-7c-5p	rs612169	9:136143442	A	G	0.66434	-0.091485	0.00920285	2.76178e-23	G	A	0.3219	0.02445	0.006395	0.0001436	trans
miR-10b-5p	rs612169	9:136143442	A	G	0.66434	-0.177278	0.0143247	3.53899e-35	G	A	0.3219	0.1135	0.01684	3.311e-11	trans
miR-126-3p	rs612169	9:136143442	A	G	0.66434	-0.171512	0.0130825	2.88535e-39	G	A	0.3219	0.05294	0.008279	2.951e-10	trans
miR-139-5p	rs612169	9:136143442	A	G	0.66434	-0.157438	0.0116183	7.83477e-42	G	A	0.3219	0.0709	0.01641	1.79e-05	trans
miR-195-5p	rs612169	9:136143442	A	G	0.66434	-0.113707	0.0134326	2.56163e-17	G	A	0.3219	0.06692	0.01825	0.0002653	trans
let-7b-5p	rs613534	9:136143120	A	G	0.653693	-0.106	0.0100496	5.20274e-26	G	A	0.3457	0.02922	0.006685	1.433e-05	trans
let-7c-5p	rs613534	9:136143120	A	G	0.653693	-0.0907648	0.00917115	4.29897e-23	G	A	0.3457	0.02465	0.006356	0.0001157	trans
miR-10b-5p	rs613534	9:136143120	A	G	0.653693	-0.174451	0.014285	2.67542e-34	G	A	0.3457	0.1111	0.01688	9.537e-11	trans
miR-126-3p	rs613534	9:136143120	A	G	0.653693	-0.165472	0.0130671	9.45794e-37	G	A	0.3457	0.05053	0.008385	2.783e-09	trans
miR-139-5p	rs613534	9:136143120	A	G	0.653693	-0.153841	0.0115948	3.54298e-40	G	A	0.3457	0.06895	0.01639	2.944e-05	trans
miR-625-5p	rs61378474	14:66253437	G	A	0.541244	-0.140207	0.0193762	4.61845e-13	G	A	0.4987	-0.3109	0.0263	1.9e-29	cis
miR-130a-3p	rs615133	11:57684949	C	A	0.561411	0.141502	0.0211753	2.3509e-11	A	C	0.4432	-0.1387	0.01082	6.279e-34	cis
miR-130a-3p	rs616911	11:57685334	G	A	0.558798	0.145619	0.0211961	6.41683e-12	A	G	0.4432	-0.1387	0.01081	5.621e-34	cis
miR-4707-3p	rs61977741	14:23400979	G	C	0.440733	0.0918191	0.0137009	2.06051e-11	G	C	0.4328	0.2919	0.01651	6.256e-58	cis
miR-625-5p	rs61987992	14:66070731	C	T	0.351584	0.180835	0.0207206	2.60787e-18	C	T	0.3275	0.4141	0.0265	4.225e-47	cis
miR-625-5p	rs61987993	14:66070732	C	G	0.351584	0.180835	0.0207206	2.60826e-18	C	G	0.3275	0.4141	0.0265	4.225e-47	cis
miR-625-5p	rs61988977	14:66258032	C	A	0.537112	-0.137354	0.0193892	1.39988e-12	C	A	0.4948	-0.3009	0.02634	8.668e-28	cis
miR-320a	rs62143899	2:68604553	C	T	0.698307	0.139108	0.016881	1.71469e-16	T	C	0.3167	-0.05686	0.006263	1.123e-18	trans
miR-320b	rs62143899	2:68604553	C	T	0.698307	0.126569	0.0151173	5.64395e-17	T	C	0.3167	-0.06312	0.005188	5.193e-31	trans
miR-320c	rs62143899	2:68604553	C	T	0.698307	0.113676	0.0141756	1.06474e-15	T	C	0.3167	-0.05612	0.005157	1.414e-25	trans
miR-320d	rs62143899	2:68604553	C	T	0.698307	0.116699	0.0145005	8.42199e-16	T	C	0.3167	-0.05128	0.005055	1.216e-22	trans
miR-4429	rs62143899	2:68604553	C	T	0.698307	0.103959	0.0139638	9.70142e-14	T	C	0.3167	-0.06242	0.00491	1.918e-33	trans
miR-320a	rs62143929	2:68638359	C	G	0.700377	0.148987	0.017611	2.67602e-17	G	C	0.3284	-0.05748	0.006199	2.343e-19	trans
miR-320b	rs62143929	2:68638359	C	G	0.700377	0.134816	0.0157735	1.26321e-17	G	C	0.3284	-0.06265	0.005152	6.089e-31	trans
miR-320c	rs62143929	2:68638359	C	G	0.700377	0.121403	0.0147905	2.24551e-16	G	C	0.3284	-0.05654	0.005072	1.241e-26	trans
miR-320d	rs62143929	2:68638359	C	G	0.700377	0.121704	0.0151404	9.10433e-16	G	C	0.3284	-0.05102	0.004972	4.433e-23	trans
miR-4429	rs62143929	2:68638359	C	G	0.700377	0.109847	0.014575	4.82064e-14	G	C	0.3284	-0.06392	0.004832	1.002e-35	trans
miR-320a	rs62143935	2:68640090	T	C	0.59325	0.14244	0.0164451	4.65206e-18	C	T	0.4035	-0.06073	0.005815	8.977e-24	trans
miR-320b	rs62143935	2:68640090	T	C	0.59325	0.131146	0.0147198	5.12652e-19	C	T	0.4035	-0.06085	0.004895	4.337e-32	trans
miR-320c	rs62143935	2:68640090	T	C	0.59325	0.11934	0.013799	5.21998e-18	C	T	0.4035	-0.05706	0.004838	2.552e-29	trans
miR-320d	rs62143935	2:68640090	T	C	0.59325	0.118698	0.0141301	4.45142e-17	C	T	0.4035	-0.05807	0.004646	2.1e-32	trans
miR-320e	rs62143935	2:68640090	T	C	0.59325	0.113891	0.0155865	2.73151e-13	C	T	0.4035	-0.09326	0.006449	1.699e-41	trans
miR-4429	rs62143935	2:68640090	T	C	0.59325	0.109114	0.0135974	1.01861e-15	C	T	0.4035	-0.0632	0.004591	3.464e-38	trans
miR-320a	rs62143936	2:68640202	A	G	0.593307	0.142404	0.0164459	4.76044e-18	G	A	0.4026	-0.06104	0.005832	7.44e-24	trans
miR-320b	rs62143936	2:68640202	A	G	0.593307	0.131089	0.0147206	5.33399e-19	G	A	0.4026	-0.06103	0.004911	4.554e-32	trans
miR-320c	rs62143936	2:68640202	A	G	0.593307	0.119306	0.0137997	5.35506e-18	G	A	0.4026	-0.0574	0.004851	1.72e-29	trans
miR-320d	rs62143936	2:68640202	A	G	0.593307	0.118688	0.0141308	4.49324e-17	G	A	0.4026	-0.05836	0.004659	1.632e-32	trans
miR-320e	rs62143936	2:68640202	A	G	0.593307	0.113862	0.0155872	2.7761e-13	G	A	0.4026	-0.09305	0.006461	3.413e-41	trans
miR-4429	rs62143936	2:68640202	A	G	0.593307	0.109092	0.013598	1.03529e-15	G	A	0.4026	-0.06283	0.004601	1.163e-37	trans
miR-320a	rs62143937	2:68640381	G	C	0.593598	0.143062	0.0164397	3.25405e-18	C	G	0.4026	-0.06104	0.005832	7.44e-24	trans
miR-320b	rs62143937	2:68640381	G	C	0.593598	0.131783	0.0147146	3.36868e-19	C	G	0.4026	-0.06103	0.004911	4.554e-32	trans
miR-320c	rs62143937	2:68640381	G	C	0.593598	0.119834	0.0137947	3.72168e-18	C	G	0.4026	-0.0574	0.004851	1.72e-29	trans
miR-320d	rs62143937	2:68640381	G	C	0.593598	0.119156	0.0141259	3.30467e-17	C	G	0.4026	-0.05836	0.004659	1.632e-32	trans
miR-320e	rs62143937	2:68640381	G	C	0.593598	0.114275	0.0155825	2.24191e-13	C	G	0.4026	-0.09305	0.006461	3.413e-41	trans
miR-4429	rs62143937	2:68640381	G	C	0.593598	0.109647	0.0135931	7.24098e-16	C	G	0.4026	-0.06283	0.004601	1.163e-37	trans
miR-320a	rs62143938	2:68640415	A	G	0.593599	0.143051	0.0164401	3.27942e-18	G	A	0.4026	-0.06104	0.005832	7.44e-24	trans
miR-320b	rs62143938	2:68640415	A	G	0.593599	0.131772	0.014715	3.3992e-19	G	A	0.4026	-0.06103	0.004911	4.554e-32	trans
miR-320c	rs62143938	2:68640415	A	G	0.593599	0.11983	0.013795	3.73675e-18	G	A	0.4026	-0.0574	0.004851	1.72e-29	trans
miR-320d	rs62143938	2:68640415	A	G	0.593599	0.11915	0.0141262	3.32116e-17	G	A	0.4026	-0.05836	0.004659	1.632e-32	trans
miR-320e	rs62143938	2:68640415	A	G	0.593599	0.114256	0.0155829	2.26503e-13	G	A	0.4026	-0.09305	0.006461	3.413e-41	trans
miR-4429	rs62143938	2:68640415	A	G	0.593599	0.10964	0.0135934	7.28451e-16	G	A	0.4026	-0.06283	0.004601	1.163e-37	trans
miR-320a	rs62143939	2:68640621	T	C	0.733261	0.145064	0.0183405	2.58436e-15	C	T	0.2867	-0.05181	0.006609	1.743e-14	trans
miR-320b	rs62143939	2:68640621	T	C	0.733261	0.132408	0.0164234	7.49549e-16	C	T	0.2867	-0.05861	0.005521	1.794e-24	trans
miR-320c	rs62143939	2:68640621	T	C	0.733261	0.119179	0.0153979	9.94526e-15	C	T	0.2867	-0.05092	0.005515	3.245e-19	trans
miR-320d	rs62143939	2:68640621	T	C	0.733261	0.118334	0.0157651	6.09226e-14	C	T	0.2867	-0.05033	0.005327	5.403e-20	trans
miR-4429	rs62143939	2:68640621	T	C	0.733261	0.106445	0.0151741	2.30172e-12	C	T	0.2867	-0.06044	0.005222	2.046e-28	trans
miR-130a-3p	rs623541	11:57581613	C	A	0.439413	-0.163085	0.0209714	7.45429e-15	C	A	0.4377	-0.1726	0.01072	6.786e-50	cis
miR-584-5p	rs62380066	5:148442297	C	T	0.844027	-0.270959	0.0348342	7.33679e-15	T	C	0.1546	0.2727	0.01754	5.946e-47	cis
miR-584-5p	rs62380105	5:148492163	C	A	0.846193	-0.276613	0.035432	5.86192e-15	A	C	0.1543	0.2561	0.01756	3.846e-42	cis
miR-584-5p	rs62380106	5:148500428	G	T	0.8464	-0.276639	0.035415	5.65807e-15	T	G	0.1529	0.2553	0.01773	3.204e-41	cis
miR-130a-3p	rs627145	11:57602469	G	A	0.439595	-0.161806	0.0210518	1.51722e-14	G	A	0.4323	-0.1713	0.01074	4.63e-49	cis
let-7b-5p	rs630014	9:136149722	A	G	0.494254	-0.0797423	0.0098285	4.92339e-16	A	G	0.4968	-0.0219	0.006094	0.0003495	trans
miR-10b-5p	rs630014	9:136149722	A	G	0.494254	-0.115432	0.0140821	2.4641e-16	A	G	0.4968	-0.07768	0.0155	6.81e-07	trans
miR-126-3p	rs630014	9:136149722	A	G	0.494254	-0.115403	0.0128749	3.14667e-19	A	G	0.4968	-0.03396	0.007623	9.787e-06	trans
let-7b-5p	rs630510	9:136149581	A	G	0.494403	-0.0798142	0.00983527	4.85385e-16	A	G	0.4962	-0.0219	0.006094	0.0003495	trans
miR-10b-5p	rs630510	9:136149581	A	G	0.494403	-0.115552	0.0140918	2.40466e-16	A	G	0.4962	-0.07768	0.0155	6.81e-07	trans
miR-126-3p	rs630510	9:136149581	A	G	0.494403	-0.115498	0.0128838	3.1134e-19	A	G	0.4962	-0.03396	0.007623	9.787e-06	trans
miR-130a-3p	rs633129	11:57685196	G	A	0.561364	0.141528	0.021176	2.33479e-11	A	G	0.4432	-0.1387	0.01082	6.279e-34	cis
miR-130a-3p	rs639158	11:57602039	G	A	0.441293	-0.163651	0.0210317	7.18766e-15	G	A	0.4362	-0.1727	0.01074	9.499e-50	cis
miR-320a	rs6419643	2:68631260	T	G	0.548825	0.153407	0.0157142	1.63323e-22	G	T	0.4541	-0.06692	0.005508	6.088e-31	trans
miR-320b	rs6419643	2:68631260	T	G	0.548825	0.138972	0.0140724	5.31553e-23	G	T	0.4541	-0.06607	0.004593	2.87e-41	trans
miR-320c	rs6419643	2:68631260	T	G	0.548825	0.12595	0.0131974	1.38084e-21	G	T	0.4541	-0.06373	0.004516	6.014e-40	trans
miR-320d	rs6419643	2:68631260	T	G	0.548825	0.124619	0.0135197	3.03711e-20	G	T	0.4541	-0.06046	0.004413	5.282e-38	trans
miR-320e	rs6419643	2:68631260	T	G	0.548825	0.113114	0.014948	3.81375e-14	G	T	0.4541	-0.09582	0.006109	1.036e-47	trans
miR-4429	rs6419643	2:68631260	T	G	0.548825	0.116437	0.0130059	3.47152e-19	G	T	0.4541	-0.06832	0.004294	7.352e-49	trans
miR-320a	rs6419644	2:68631823	A	G	0.549898	0.155194	0.0158735	1.41411e-22	G	A	0.4547	-0.06692	0.005516	7.169e-31	trans
miR-320b	rs6419644	2:68631823	A	G	0.549898	0.140681	0.0142146	4.29159e-23	G	A	0.4547	-0.06612	0.004599	3.101e-41	trans
miR-320c	rs6419644	2:68631823	A	G	0.549898	0.128192	0.0133278	6.68534e-22	G	A	0.4547	-0.06386	0.004521	4.93e-40	trans
miR-320d	rs6419644	2:68631823	A	G	0.549898	0.126235	0.0136561	2.3778e-20	G	A	0.4547	-0.06054	0.004418	5.224e-38	trans
miR-320e	rs6419644	2:68631823	A	G	0.549898	0.11406	0.0151012	4.25302e-14	G	A	0.4547	-0.09626	0.006109	4.547e-48	trans
miR-4429	rs6419644	2:68631823	A	G	0.549898	0.117848	0.0131376	2.95778e-19	G	A	0.4547	-0.06846	0.004297	5.958e-49	trans
miR-181a-5p	rs6427756	1:199000727	A	G	0.263331	0.176572	0.0137971	1.68859e-37	A	G	0.2667	0.3404	0.01263	4.332e-110	cis
let-7a-5p	rs643434	9:136142355	G	A	0.645392	-0.0797344	0.0111636	9.17511e-13	A	G	0.3467	0.0169	0.005043	0.0008493	trans
let-7b-5p	rs643434	9:136142355	G	A	0.645392	-0.105157	0.00987169	1.69994e-26	A	G	0.3467	0.02792	0.00656	2.359e-05	trans
let-7c-5p	rs643434	9:136142355	G	A	0.645392	-0.0894548	0.00901204	3.20398e-23	A	G	0.3467	0.02285	0.006277	0.0002921	trans
miR-10b-5p	rs643434	9:136142355	G	A	0.645392	-0.171966	0.014036	1.64411e-34	A	G	0.3467	0.1083	0.01654	1.142e-10	trans
miR-126-3p	rs643434	9:136142355	G	A	0.645392	-0.164561	0.0128307	1.17909e-37	A	G	0.3467	0.04895	0.008145	2.977e-09	trans
miR-139-5p	rs643434	9:136142355	G	A	0.645392	-0.151972	0.0113903	1.31382e-40	A	G	0.3467	0.06736	0.01611	3.264e-05	trans
miR-130a-3p	rs644219	11:57610017	C	T	0.56488	0.160737	0.0210401	2.17916e-14	T	C	0.4283	-0.1693	0.01083	1.973e-47	cis
let-7a-5p	rs644234	9:136142217	T	G	0.645381	-0.0798138	0.0111552	8.37505e-13	G	T	0.3467	0.0169	0.005043	0.0008493	trans
let-7b-5p	rs644234	9:136142217	T	G	0.645381	-0.105194	0.00986406	1.49418e-26	G	T	0.3467	0.02792	0.00656	2.359e-05	trans
let-7c-5p	rs644234	9:136142217	T	G	0.645381	-0.0895055	0.00900505	2.80286e-23	G	T	0.3467	0.02285	0.006277	0.0002921	trans
miR-10b-5p	rs644234	9:136142217	T	G	0.645381	-0.171966	0.0140253	1.46418e-34	G	T	0.3467	0.1083	0.01654	1.142e-10	trans
miR-126-3p	rs644234	9:136142217	T	G	0.645381	-0.164565	0.0128208	1.03321e-37	G	T	0.3467	0.04895	0.008145	2.977e-09	trans
miR-139-5p	rs644234	9:136142217	T	G	0.645381	-0.151953	0.0113816	1.17244e-40	G	T	0.3467	0.06736	0.01611	3.264e-05	trans
miR-130a-3p	rs645145	11:57609787	G	T	0.564908	0.160734	0.0210405	2.1848e-14	T	G	0.4283	-0.1693	0.01083	1.973e-47	cis
miR-10b-5p	rs645982	9:136148409	A	G	0.454123	-0.127768	0.0141004	1.28896e-19	A	G	0.4688	-0.05911	0.01638	0.0003299	trans
miR-10b-5p	rs647800	9:136148000	A	G	0.435519	-0.128548	0.0140522	5.80516e-20	A	G	0.4439	-0.05815	0.01636	0.0004054	trans
let-7a-5p	rs649129	9:136154304	C	T	0.787432	-0.0928436	0.0131196	1.47626e-12	T	C	0.2055	0.02032	0.005769	0.0004553	trans
miR-10b-5p	rs649129	9:136154304	C	T	0.787432	-0.201509	0.0164949	2.54079e-34	T	C	0.2055	0.1089	0.01907	1.677e-08	trans
miR-126-3p	rs649129	9:136154304	C	T	0.787432	-0.192807	0.0150788	1.9477e-37	T	C	0.2055	0.05301	0.00935	2.094e-08	trans
miR-139-5p	rs649129	9:136154304	C	T	0.787432	-0.165163	0.0134623	1.33687e-34	T	C	0.2055	0.06866	0.01849	0.0002208	trans
miR-130a-3p	rs652191	11:57635048	A	G	0.568268	0.160772	0.0212014	3.37477e-14	G	A	0.4277	-0.1692	0.01078	1.11e-47	cis
miR-130a-3p	rs652908	11:57604009	C	T	0.441718	-0.163828	0.0210336	6.75966e-15	C	T	0.4362	-0.1727	0.01074	9.499e-50	cis
miR-130a-3p	rs653889	11:57570430	A	G	0.567416	0.160942	0.0210273	1.949e-14	G	A	0.43	-0.17	0.01079	4.439e-48	cis
miR-320a	rs6546393	2:68627575	T	C	0.554017	0.154967	0.0157858	9.52434e-23	C	T	0.4469	-0.06776	0.005615	1.659e-30	trans
miR-320b	rs6546393	2:68627575	T	C	0.554017	0.140713	0.0141349	2.39788e-23	C	T	0.4469	-0.0667	0.004701	3.52e-40	trans
miR-320c	rs6546393	2:68627575	T	C	0.554017	0.126897	0.0132592	1.06406e-21	C	T	0.4469	-0.06463	0.004622	3.298e-39	trans
miR-320d	rs6546393	2:68627575	T	C	0.554017	0.126078	0.0135808	1.63898e-20	C	T	0.4469	-0.062	0.004533	9.107e-38	trans
miR-320e	rs6546393	2:68627575	T	C	0.554017	0.114706	0.0150159	2.1904e-14	C	T	0.4469	-0.0979	0.006212	6.842e-48	trans
miR-4429	rs6546393	2:68627575	T	C	0.554017	0.117707	0.0130653	2.07683e-19	C	T	0.4469	-0.06899	0.004391	1.198e-47	trans
miR-320a	rs6546395	2:68629271	A	G	0.55448	0.152637	0.0158048	4.56251e-22	G	A	0.4431	-0.06708	0.005598	3.736e-30	trans
miR-320b	rs6546395	2:68629271	A	G	0.55448	0.138124	0.0141543	1.69724e-22	G	A	0.4431	-0.06519	0.004684	6.242e-39	trans
miR-320c	rs6546395	2:68629271	A	G	0.55448	0.125279	0.0132734	3.78634e-21	G	A	0.4431	-0.06082	0.0046	1.106e-35	trans
miR-320d	rs6546395	2:68629271	A	G	0.55448	0.124433	0.0135951	5.54912e-20	G	A	0.4431	-0.05871	0.004528	1.63e-34	trans
miR-320e	rs6546395	2:68629271	A	G	0.55448	0.11111	0.0150364	1.47477e-13	G	A	0.4431	-0.09397	0.006231	1.504e-44	trans
miR-4429	rs6546395	2:68629271	A	G	0.55448	0.116327	0.013078	5.84871e-19	G	A	0.4431	-0.06719	0.004354	2.808e-46	trans
miR-320a	rs6546397	2:68630367	G	A	0.552756	0.152134	0.015759	4.73723e-22	A	G	0.4488	-0.06658	0.005541	2.344e-30	trans
miR-320b	rs6546397	2:68630367	G	A	0.552756	0.13783	0.0141126	1.56893e-22	A	G	0.4488	-0.06591	0.004617	9.865e-41	trans
miR-320c	rs6546397	2:68630367	G	A	0.552756	0.125081	0.013234	3.3409e-21	A	G	0.4488	-0.06191	0.004572	3.055e-37	trans
miR-320d	rs6546397	2:68630367	G	A	0.552756	0.124221	0.0135549	4.98777e-20	A	G	0.4488	-0.05868	0.004467	2.3e-35	trans
miR-320e	rs6546397	2:68630367	G	A	0.552756	0.110969	0.014992	1.3428e-13	A	G	0.4488	-0.09469	0.006167	5.005e-46	trans
miR-4429	rs6546397	2:68630367	G	A	0.552756	0.116061	0.0130396	5.55037e-19	A	G	0.4488	-0.06805	0.004311	3.438e-48	trans
miR-320a	rs6546398	2:68630417	G	C	0.552757	0.152138	0.0157588	4.72045e-22	C	G	0.4488	-0.06658	0.005541	2.344e-30	trans
miR-320b	rs6546398	2:68630417	G	C	0.552757	0.137831	0.0141124	1.5649e-22	C	G	0.4488	-0.06591	0.004617	9.865e-41	trans
miR-320c	rs6546398	2:68630417	G	C	0.552757	0.125094	0.0132338	3.30385e-21	C	G	0.4488	-0.06191	0.004572	3.055e-37	trans
miR-320d	rs6546398	2:68630417	G	C	0.552757	0.124235	0.0135546	4.93086e-20	C	G	0.4488	-0.05868	0.004467	2.3e-35	trans
miR-320e	rs6546398	2:68630417	G	C	0.552757	0.110975	0.0149918	1.33782e-13	C	G	0.4488	-0.09469	0.006167	5.005e-46	trans
miR-4429	rs6546398	2:68630417	G	C	0.552757	0.116069	0.0130394	5.51262e-19	C	G	0.4488	-0.06805	0.004311	3.438e-48	trans
miR-320a	rs6546399	2:68630646	C	T	0.55394	0.15272	0.015805	4.34089e-22	T	C	0.4462	-0.06633	0.005564	6.53e-30	trans
miR-320b	rs6546399	2:68630646	C	T	0.55394	0.138212	0.0141545	1.59832e-22	T	C	0.4462	-0.06498	0.004653	3.423e-39	trans
miR-320c	rs6546399	2:68630646	C	T	0.55394	0.125397	0.0132734	3.47941e-21	T	C	0.4462	-0.06146	0.004609	3.126e-36	trans
miR-320d	rs6546399	2:68630646	C	T	0.55394	0.124567	0.0135951	5.06181e-20	T	C	0.4462	-0.05905	0.004508	3.822e-35	trans
miR-320e	rs6546399	2:68630646	C	T	0.55394	0.111105	0.015037	1.48228e-13	T	C	0.4462	-0.09422	0.006221	6.437e-45	trans
miR-4429	rs6546399	2:68630646	C	T	0.55394	0.116432	0.0130781	5.44285e-19	T	C	0.4462	-0.06799	0.004348	2.329e-47	trans
miR-320a	rs6546400	2:68630648	G	A	0.554382	0.152811	0.0158195	4.47378e-22	A	G	0.4452	-0.06638	0.005584	9.411e-30	trans
miR-320b	rs6546400	2:68630648	G	A	0.554382	0.138315	0.0141674	1.62414e-22	A	G	0.4452	-0.06509	0.004661	3.648e-39	trans
miR-320c	rs6546400	2:68630648	G	A	0.554382	0.125493	0.0132855	3.52391e-21	A	G	0.4452	-0.06162	0.004627	3.86e-36	trans
miR-320d	rs6546400	2:68630648	G	A	0.554382	0.124654	0.0136075	5.15707e-20	A	G	0.4452	-0.05905	0.004525	6.427e-35	trans
miR-320e	rs6546400	2:68630648	G	A	0.554382	0.111156	0.0150508	1.51964e-13	A	G	0.4452	-0.09441	0.006245	9.351e-45	trans
miR-4429	rs6546400	2:68630648	G	A	0.554382	0.116519	0.01309	5.51426e-19	A	G	0.4452	-0.06782	0.004365	7.592e-47	trans
miR-320a	rs6546401	2:68630873	A	T	0.550127	0.153872	0.0157471	1.49348e-22	T	A	0.4522	-0.06668	0.005538	1.954e-30	trans
miR-320b	rs6546401	2:68630873	A	T	0.550127	0.139225	0.0141026	5.48973e-23	T	A	0.4522	-0.0652	0.004634	1.065e-39	trans
miR-320c	rs6546401	2:68630873	A	T	0.550127	0.126126	0.013226	1.48116e-21	T	A	0.4522	-0.06343	0.004557	5.375e-39	trans
miR-320d	rs6546401	2:68630873	A	T	0.550127	0.124835	0.0135487	3.14859e-20	T	A	0.4522	-0.06092	0.004458	8.876e-38	trans
miR-320e	rs6546401	2:68630873	A	T	0.550127	0.113171	0.0149806	4.20393e-14	T	A	0.4522	-0.09579	0.006161	6.195e-47	trans
miR-4429	rs6546401	2:68630873	A	T	0.550127	0.116694	0.0130336	3.44963e-19	T	A	0.4522	-0.0684	0.004334	4.005e-48	trans
miR-320a	rs6546403	2:68632262	C	T	0.550801	0.155633	0.0158969	1.24065e-22	T	C	0.4545	-0.06698	0.005519	7.046e-31	trans
miR-320b	rs6546403	2:68632262	C	T	0.550801	0.140899	0.0142363	4.28242e-23	T	C	0.4545	-0.06616	0.004607	3.821e-41	trans
miR-320c	rs6546403	2:68632262	C	T	0.550801	0.128349	0.0133484	6.88972e-22	T	C	0.4545	-0.06388	0.00453	6.863e-40	trans
miR-320d	rs6546403	2:68632262	C	T	0.550801	0.126407	0.0136771	2.41381e-20	T	C	0.4545	-0.06058	0.004424	5.851e-38	trans
miR-320e	rs6546403	2:68632262	C	T	0.550801	0.114043	0.015125	4.69881e-14	T	C	0.4545	-0.09624	0.006122	7.165e-48	trans
miR-4429	rs6546403	2:68632262	C	T	0.550801	0.118031	0.0131577	2.95149e-19	T	C	0.4545	-0.06842	0.004302	8.462e-49	trans
miR-320a	rs6546404	2:68632635	G	T	0.54995	0.15523	0.0158793	1.43264e-22	T	G	0.4547	-0.06692	0.005516	7.169e-31	trans
miR-320b	rs6546404	2:68632635	G	T	0.54995	0.140703	0.0142199	4.38426e-23	T	G	0.4547	-0.06612	0.004599	3.101e-41	trans
miR-320c	rs6546404	2:68632635	G	T	0.54995	0.128238	0.0133327	6.69064e-22	T	G	0.4547	-0.06386	0.004521	4.93e-40	trans
miR-320d	rs6546404	2:68632635	G	T	0.54995	0.126284	0.013661	2.37248e-20	T	G	0.4547	-0.06054	0.004418	5.224e-38	trans
miR-320e	rs6546404	2:68632635	G	T	0.54995	0.114042	0.0151069	4.3852e-14	T	G	0.4547	-0.09626	0.006109	4.547e-48	trans
miR-4429	rs6546404	2:68632635	G	T	0.54995	0.117873	0.0131425	2.99622e-19	T	G	0.4547	-0.06846	0.004297	5.958e-49	trans
miR-320a	rs6546407	2:68634920	A	C	0.55091	0.155844	0.0159739	1.73624e-22	C	A	0.4525	-0.06653	0.005537	2.429e-30	trans
miR-320b	rs6546407	2:68634920	A	C	0.55091	0.141146	0.0143051	5.79687e-23	C	A	0.4525	-0.06512	0.004625	8.912e-40	trans
miR-320c	rs6546407	2:68634920	A	C	0.55091	0.128789	0.0134118	7.78971e-22	C	A	0.4525	-0.06344	0.004544	3.272e-39	trans
miR-320d	rs6546407	2:68634920	A	C	0.55091	0.126901	0.0137418	2.59104e-20	C	A	0.4525	-0.06088	0.00445	6.905e-38	trans
miR-320e	rs6546407	2:68634920	A	C	0.55091	0.113961	0.0151982	6.46186e-14	C	A	0.4525	-0.09579	0.006144	3.509e-47	trans
miR-4429	rs6546407	2:68634920	A	C	0.55091	0.118316	0.0132206	3.57573e-19	C	A	0.4525	-0.06848	0.004328	2.361e-48	trans
miR-320a	rs6546408	2:68635048	T	C	0.551062	0.155914	0.0159904	1.83584e-22	C	T	0.4525	-0.06653	0.005537	2.429e-30	trans
miR-320b	rs6546408	2:68635048	T	C	0.551062	0.141172	0.01432	6.30753e-23	C	T	0.4525	-0.06512	0.004625	8.912e-40	trans
miR-320c	rs6546408	2:68635048	T	C	0.551062	0.128831	0.0134257	8.32129e-22	C	T	0.4525	-0.06344	0.004544	3.272e-39	trans
miR-320d	rs6546408	2:68635048	T	C	0.551062	0.126965	0.0137559	2.70921e-20	C	T	0.4525	-0.06088	0.00445	6.905e-38	trans
miR-320e	rs6546408	2:68635048	T	C	0.551062	0.11385	0.0152143	7.25878e-14	C	T	0.4525	-0.09579	0.006144	3.509e-47	trans
miR-4429	rs6546408	2:68635048	T	C	0.551062	0.118342	0.0132343	3.82082e-19	C	T	0.4525	-0.06848	0.004328	2.361e-48	trans
miR-320a	rs6546409	2:68635879	A	G	0.551093	0.15591	0.0159982	1.92863e-22	G	A	0.4523	-0.06634	0.005546	4.245e-30	trans
miR-320b	rs6546409	2:68635879	A	G	0.551093	0.141154	0.0143271	6.70372e-23	G	A	0.4523	-0.06498	0.004646	2.642e-39	trans
miR-320c	rs6546409	2:68635879	A	G	0.551093	0.128861	0.0134321	8.51472e-22	G	A	0.4523	-0.06295	0.004553	1.477e-38	trans
miR-320d	rs6546409	2:68635879	A	G	0.551093	0.126997	0.0137624	2.76138e-20	G	A	0.4523	-0.06074	0.004462	1.544e-37	trans
miR-320e	rs6546409	2:68635879	A	G	0.551093	0.113771	0.0152218	7.76852e-14	G	A	0.4523	-0.09552	0.006172	1.375e-46	trans
miR-4429	rs6546409	2:68635879	A	G	0.551093	0.118334	0.0132408	3.99671e-19	G	A	0.4523	-0.06836	0.004337	4.997e-48	trans
miR-320a	rs6546410	2:68636105	C	G	0.702434	0.147267	0.0176352	6.78133e-17	G	C	0.3239	-0.05841	0.006234	1.035e-19	trans
miR-320b	rs6546410	2:68636105	C	G	0.702434	0.133424	0.0157946	2.97823e-17	G	C	0.3239	-0.06221	0.005192	3.574e-30	trans
miR-320c	rs6546410	2:68636105	C	G	0.702434	0.120283	0.0148094	4.58117e-16	G	C	0.3239	-0.05716	0.005155	2.139e-26	trans
miR-320d	rs6546410	2:68636105	C	G	0.702434	0.12118	0.0151574	1.29807e-15	G	C	0.3239	-0.05257	0.005075	1.851e-23	trans
miR-4429	rs6546410	2:68636105	C	G	0.702434	0.109252	0.0145915	7.02496e-14	G	C	0.3239	-0.065	0.004893	5.252e-36	trans
miR-320a	rs6546411	2:68637699	A	G	0.556248	0.157639	0.0160982	1.21421e-22	G	A	0.4439	-0.06719	0.00569	2.295e-29	trans
miR-320b	rs6546411	2:68637699	A	G	0.556248	0.143009	0.0144153	3.38397e-23	G	A	0.4439	-0.06641	0.004763	5.494e-39	trans
miR-320c	rs6546411	2:68637699	A	G	0.556248	0.130222	0.0135165	5.728e-22	G	A	0.4439	-0.06409	0.004665	5.011e-38	trans
miR-320d	rs6546411	2:68637699	A	G	0.556248	0.128784	0.0138471	1.39862e-20	G	A	0.4439	-0.06196	0.004585	5.737e-37	trans
miR-320e	rs6546411	2:68637699	A	G	0.556248	0.116536	0.015313	2.73609e-14	G	A	0.4439	-0.09855	0.006247	6.614e-48	trans
miR-4429	rs6546411	2:68637699	A	G	0.556248	0.120734	0.0133195	1.25235e-19	G	A	0.4439	-0.06938	0.00443	2.47e-47	trans
miR-320a	rs6546412	2:68637710	T	C	0.557086	0.15912	0.0161267	5.7946e-23	C	T	0.4415	-0.06695	0.005722	6.803e-29	trans
miR-320b	rs6546412	2:68637710	T	C	0.557086	0.144247	0.0144412	1.70989e-23	C	T	0.4415	-0.06656	0.004774	6.035e-39	trans
miR-320c	rs6546412	2:68637710	T	C	0.557086	0.131394	0.0135408	2.91175e-22	C	T	0.4415	-0.06397	0.004688	1.477e-37	trans
miR-320d	rs6546412	2:68637710	T	C	0.557086	0.129709	0.0138733	8.80206e-21	C	T	0.4415	-0.06184	0.004601	1.338e-36	trans
miR-320e	rs6546412	2:68637710	T	C	0.557086	0.117526	0.0153425	1.85705e-14	C	T	0.4415	-0.09844	0.006275	1.993e-47	trans
miR-4429	rs6546412	2:68637710	T	C	0.557086	0.121849	0.0133438	6.75638e-20	C	T	0.4415	-0.06922	0.004432	4.478e-47	trans
miR-625-5p	rs6573609	14:65861402	A	C	0.390167	0.175181	0.0203908	8.60897e-18	A	C	0.3817	0.3462	0.02604	5.013e-36	cis
miR-625-5p	rs6573611	14:65865255	G	T	0.39802	0.170507	0.0202285	3.48535e-17	G	T	0.39	0.3333	0.02613	1.435e-33	cis
miR-625-5p	rs6573612	14:65912829	G	A	0.355177	0.173057	0.020731	6.95758e-17	G	A	0.3191	0.3795	0.02681	3.779e-40	cis
miR-625-5p	rs6573614	14:65958703	G	A	0.356282	0.171846	0.0206401	8.3724e-17	G	A	0.3201	0.3772	0.02676	7.187e-40	cis
miR-625-5p	rs6573615	14:66046534	G	A	0.381045	0.166016	0.0199174	7.73344e-17	G	A	0.3865	0.3446	0.02619	1.791e-35	cis
miR-625-5p	rs6573616	14:66046816	A	G	0.343484	0.172142	0.0205975	6.41184e-17	A	G	0.3133	0.393	0.0267	6.991e-43	cis
miR-625-5p	rs6573618	14:66056452	A	G	0.344637	0.172132	0.0206461	7.60105e-17	A	G	0.3133	0.393	0.0267	6.991e-43	cis
miR-625-5p	rs6573619	14:66061560	T	C	0.344872	0.172013	0.020629	7.53003e-17	T	C	0.3146	0.3844	0.02668	2.214e-41	cis
miR-625-5p	rs6573624	14:66226885	G	A	0.485559	0.132056	0.0196717	1.90658e-11	A	G	0.4833	-0.2973	0.02622	1.942e-27	cis
miR-625-5p	rs6573625	14:66240634	T	C	0.37315	0.137387	0.0200568	7.39117e-12	T	C	0.3664	0.3054	0.02695	1.941e-27	cis
miR-625-5p	rs6573626	14:66240695	G	C	0.454572	0.145113	0.0194131	7.71843e-14	G	C	0.4908	0.3212	0.02595	7.691e-32	cis
miR-625-5p	rs6573627	14:66252326	C	T	0.542293	-0.140757	0.0193183	3.18788e-13	C	T	0.5	-0.3125	0.02632	1.214e-29	cis
miR-584-5p	rs6580593	5:148463601	G	C	0.474061	0.188578	0.0254746	1.33539e-13	G	C	0.4437	0.1789	0.01316	2.038e-37	cis
miR-130a-3p	rs658936	11:57580560	T	G	0.440007	-0.163641	0.0209881	6.34707e-15	T	G	0.4406	-0.1743	0.01068	8.131e-51	cis
miR-10b-5p	rs659104	9:136147823	T	G	0.454107	-0.127786	0.0141016	1.28326e-19	T	G	0.4688	-0.05911	0.01638	0.0003299	trans
miR-130a-3p	rs659165	11:57608992	A	C	0.571934	0.161004	0.0211153	2.44066e-14	C	A	0.4192	-0.1638	0.011	9.682e-44	cis
miR-10b-5p	rs660340	9:136147553	A	G	0.454082	-0.127916	0.0141087	1.22928e-19	A	G	0.4694	-0.05888	0.01641	0.0003575	trans
miR-625-5p	rs66492349	14:65839489	A	C	0.739	-0.149853	0.0218387	6.79959e-12	C	A	0.2371	0.2715	0.03104	1.77e-17	cis
miR-130a-3p	rs665058	11:57579166	T	C	0.565581	0.160316	0.0209931	2.23018e-14	C	T	0.4338	-0.1712	0.01072	3.313e-49	cis
miR-181a-5p	rs6703089	1:198920036	C	A	0.236139	0.106716	0.0145276	2.04636e-13	C	A	0.2436	0.2373	0.01653	3.983e-41	cis
miR-320a	rs6708536	2:68627268	G	A	0.547249	0.152906	0.0156626	1.63027e-22	A	G	0.4541	-0.06727	0.005522	4.348e-31	trans
miR-320b	rs6708536	2:68627268	G	A	0.547249	0.138343	0.0140269	6.04378e-23	A	G	0.4541	-0.0665	0.004602	1.379e-41	trans
miR-320c	rs6708536	2:68627268	G	A	0.547249	0.125242	0.0131554	1.72878e-21	A	G	0.4541	-0.06396	0.004529	5.275e-40	trans
miR-320d	rs6708536	2:68627268	G	A	0.547249	0.123687	0.0134775	4.42071e-20	A	G	0.4541	-0.06049	0.00443	8.653e-38	trans
miR-320e	rs6708536	2:68627268	G	A	0.547249	0.112067	0.0149013	5.45044e-14	A	G	0.4541	-0.09639	0.006121	5.007e-48	trans
miR-4429	rs6708536	2:68627268	G	A	0.547249	0.115405	0.0129659	5.54854e-19	A	G	0.4541	-0.06893	0.004297	1.624e-49	trans
miR-320a	rs6709464	2:68622220	C	T	0.697279	0.139649	0.0168356	1.08722e-16	T	C	0.3197	-0.05866	0.006214	5.574e-20	trans
miR-320b	rs6709464	2:68622220	C	T	0.697279	0.126869	0.0150773	3.94215e-17	T	C	0.3197	-0.06389	0.00515	4.605e-32	trans
miR-320c	rs6709464	2:68622220	C	T	0.697279	0.113882	0.0141384	7.96474e-16	T	C	0.3197	-0.05645	0.005139	5.466e-26	trans
miR-320d	rs6709464	2:68622220	C	T	0.697279	0.11635	0.0144646	8.71144e-16	T	C	0.3197	-0.05142	0.005035	6.618e-23	trans
miR-4429	rs6709464	2:68622220	C	T	0.697279	0.10404	0.0139278	8.02517e-14	T	C	0.3197	-0.06381	0.004877	4.003e-35	trans
miR-320a	rs6714719	2:68593773	G	C	0.698404	0.139079	0.0169286	2.11013e-16	C	G	0.3167	-0.05686	0.006263	1.123e-18	trans
miR-320b	rs6714719	2:68593773	G	C	0.698404	0.12667	0.0151594	6.49763e-17	C	G	0.3167	-0.06312	0.005188	5.193e-31	trans
miR-320c	rs6714719	2:68593773	G	C	0.698404	0.113511	0.014216	1.40827e-15	C	G	0.3167	-0.05612	0.005157	1.414e-25	trans
miR-320d	rs6714719	2:68593773	G	C	0.698404	0.117036	0.01454	8.32842e-16	C	G	0.3167	-0.05128	0.005055	1.216e-22	trans
miR-4429	rs6714719	2:68593773	G	C	0.698404	0.104022	0.0140026	1.09597e-13	C	G	0.3167	-0.06242	0.00491	1.918e-33	trans
miR-130a-3p	rs671508	11:57636568	A	T	0.438934	-0.161761	0.0212203	2.47995e-14	A	T	0.4305	-0.1703	0.01074	1.589e-48	cis
miR-320a	rs6715579	2:68583923	C	T	0.678794	0.125847	0.0173187	3.68864e-13	T	C	0.3379	-0.05223	0.006301	5.979e-16	trans
miR-320b	rs6715579	2:68583923	C	T	0.678794	0.117162	0.0155018	4.09379e-14	T	C	0.3379	-0.0602	0.00522	2.979e-28	trans
miR-320c	rs6715579	2:68583923	C	T	0.678794	0.10413	0.0145363	7.86676e-13	T	C	0.3379	-0.0518	0.005227	9.893e-22	trans
miR-320d	rs6715579	2:68583923	C	T	0.678794	0.108857	0.0148632	2.4088e-13	T	C	0.3379	-0.04869	0.005104	2.416e-20	trans
miR-4429	rs6715579	2:68583923	C	T	0.678794	0.0966678	0.0143089	1.42066e-11	T	C	0.3379	-0.05925	0.004971	6.663e-30	trans
miR-320a	rs6715706	2:68583996	C	A	0.664887	0.131667	0.01702	1.02585e-14	A	C	0.3513	-0.04948	0.006255	1.023e-14	trans
miR-320b	rs6715706	2:68583996	C	A	0.664887	0.120184	0.0152412	3.13386e-15	A	C	0.3513	-0.05865	0.005177	2.184e-27	trans
miR-320c	rs6715706	2:68583996	C	A	0.664887	0.10796	0.0142896	4.18472e-14	A	C	0.3513	-0.04956	0.005176	1.809e-20	trans
miR-320d	rs6715706	2:68583996	C	A	0.664887	0.108852	0.0146242	9.82347e-14	A	C	0.3513	-0.04678	0.00505	2.499e-19	trans
miR-4429	rs6715706	2:68583996	C	A	0.664887	0.0987227	0.014073	2.29883e-12	A	C	0.3513	-0.05726	0.004911	8.751e-29	trans
miR-320a	rs6715909	2:68583995	G	A	0.664879	0.131663	0.0170204	1.02934e-14	A	G	0.3513	-0.04948	0.006255	1.023e-14	trans
miR-320b	rs6715909	2:68583995	G	A	0.664879	0.120181	0.0152416	3.14342e-15	A	G	0.3513	-0.05865	0.005177	2.184e-27	trans
miR-320c	rs6715909	2:68583995	G	A	0.664879	0.107953	0.01429	4.20593e-14	A	G	0.3513	-0.04956	0.005176	1.809e-20	trans
miR-320d	rs6715909	2:68583995	G	A	0.664879	0.108849	0.0146246	9.84902e-14	A	G	0.3513	-0.04678	0.00505	2.499e-19	trans
miR-4429	rs6715909	2:68583995	G	A	0.664879	0.0987258	0.0140734	2.29808e-12	A	G	0.3513	-0.05726	0.004911	8.751e-29	trans
miR-320a	rs6729555	2:68632952	C	A	0.54995	0.155269	0.0158832	1.43232e-22	A	C	0.4547	-0.06692	0.005516	7.169e-31	trans
miR-320b	rs6729555	2:68632952	C	A	0.54995	0.140731	0.0142234	4.40532e-23	A	C	0.4547	-0.06612	0.004599	3.101e-41	trans
miR-320c	rs6729555	2:68632952	C	A	0.54995	0.128279	0.0133359	6.64264e-22	A	C	0.4547	-0.06386	0.004521	4.93e-40	trans
miR-320d	rs6729555	2:68632952	C	A	0.54995	0.126323	0.0136643	2.35931e-20	A	C	0.4547	-0.06054	0.004418	5.224e-38	trans
miR-320e	rs6729555	2:68632952	C	A	0.54995	0.114033	0.0151107	4.46984e-14	A	C	0.4547	-0.09626	0.006109	4.547e-48	trans
miR-4429	rs6729555	2:68632952	C	A	0.54995	0.117896	0.0131457	3.00823e-19	A	C	0.4547	-0.06846	0.004297	5.958e-49	trans
miR-320a	rs6729686	2:68633030	C	T	0.700171	0.145857	0.0174608	6.63419e-17	T	C	0.3276	-0.05868	0.006169	2.999e-20	trans
miR-320b	rs6729686	2:68633030	C	T	0.700171	0.132218	0.0156382	2.79553e-17	T	C	0.3276	-0.06324	0.005124	8.819e-32	trans
miR-320c	rs6729686	2:68633030	C	T	0.700171	0.119056	0.0146633	4.68871e-16	T	C	0.3276	-0.05743	0.005094	3.416e-27	trans
miR-320d	rs6729686	2:68633030	C	T	0.700171	0.119939	0.0150079	1.33056e-15	T	C	0.3276	-0.05189	0.005006	1.667e-23	trans
miR-4429	rs6729686	2:68633030	C	T	0.700171	0.108074	0.0144477	7.4124e-14	T	C	0.3276	-0.06445	0.004835	2.923e-36	trans
miR-320a	rs6742200	2:68623302	A	G	0.54552	0.150787	0.0155571	3.24505e-22	G	A	0.4541	-0.06727	0.005522	4.348e-31	trans
miR-320b	rs6742200	2:68623302	A	G	0.54552	0.136507	0.0139322	1.14869e-22	G	A	0.4541	-0.0665	0.004602	1.379e-41	trans
miR-320c	rs6742200	2:68623302	A	G	0.54552	0.123535	0.0130665	3.25064e-21	G	A	0.4541	-0.06396	0.004529	5.275e-40	trans
miR-320d	rs6742200	2:68623302	A	G	0.54552	0.122264	0.013385	6.57913e-20	G	A	0.4541	-0.06049	0.00443	8.653e-38	trans
miR-320e	rs6742200	2:68623302	A	G	0.54552	0.110827	0.014798	6.92452e-14	G	A	0.4541	-0.09639	0.006121	5.007e-48	trans
miR-4429	rs6742200	2:68623302	A	G	0.54552	0.114117	0.0128766	7.83582e-19	G	A	0.4541	-0.06893	0.004297	1.624e-49	trans
let-7b-5p	rs674302	9:136146664	T	A	0.663989	-0.107892	0.0100583	7.63268e-27	A	T	0.3219	0.03377	0.006655	4.993e-07	trans
let-7c-5p	rs674302	9:136146664	T	A	0.663989	-0.0914746	0.00918425	2.28201e-23	A	T	0.3219	0.02445	0.006395	0.0001436	trans
miR-10b-5p	rs674302	9:136146664	T	A	0.663989	-0.177203	0.0142954	2.75488e-35	A	T	0.3219	0.1135	0.01684	3.311e-11	trans
miR-126-3p	rs674302	9:136146664	T	A	0.663989	-0.171502	0.0130552	2.02997e-39	A	T	0.3219	0.05294	0.008279	2.951e-10	trans
miR-139-5p	rs674302	9:136146664	T	A	0.663989	-0.157335	0.0115945	6.05176e-42	A	T	0.3219	0.0709	0.01641	1.79e-05	trans
miR-195-5p	rs674302	9:136146664	T	A	0.663989	-0.113981	0.0134046	1.84617e-17	A	T	0.3219	0.06692	0.01825	0.0002653	trans
miR-320a	rs6743970	2:68583907	A	T	0.660237	0.133352	0.0171042	6.36797e-15	T	A	0.3589	-0.05102	0.006281	2.181e-15	trans
miR-320b	rs6743970	2:68583907	A	T	0.660237	0.122904	0.0153122	1.00229e-15	T	A	0.3589	-0.0592	0.005228	2.495e-27	trans
miR-320c	rs6743970	2:68583907	A	T	0.660237	0.110494	0.0143564	1.39881e-14	T	A	0.3589	-0.05156	0.005245	2.128e-21	trans
miR-320d	rs6743970	2:68583907	A	T	0.660237	0.111589	0.0146921	3.0738e-14	T	A	0.3589	-0.0474	0.00512	2.782e-19	trans
miR-4429	rs6743970	2:68583907	A	T	0.660237	0.101973	0.0141366	5.45773e-13	T	A	0.3589	-0.0589	0.004965	1.319e-29	trans
miR-320a	rs6744306	2:68632736	T	C	0.549956	0.155241	0.0158799	1.42843e-22	C	T	0.4547	-0.06692	0.005516	7.169e-31	trans
miR-320b	rs6744306	2:68632736	T	C	0.549956	0.140712	0.0142204	4.37278e-23	C	T	0.4547	-0.06612	0.004599	3.101e-41	trans
miR-320c	rs6744306	2:68632736	T	C	0.549956	0.128249	0.0133331	6.65937e-22	C	T	0.4547	-0.06386	0.004521	4.93e-40	trans
miR-320d	rs6744306	2:68632736	T	C	0.549956	0.126294	0.0136615	2.36322e-20	C	T	0.4547	-0.06054	0.004418	5.224e-38	trans
miR-320e	rs6744306	2:68632736	T	C	0.549956	0.114047	0.0151074	4.38401e-14	C	T	0.4547	-0.09626	0.006109	4.547e-48	trans
miR-4429	rs6744306	2:68632736	T	C	0.549956	0.117881	0.0131429	2.98735e-19	C	T	0.4547	-0.06846	0.004297	5.958e-49	trans
miR-320a	rs6747545	2:68633069	T	A	0.549964	0.155257	0.0158843	1.4522e-22	A	T	0.4547	-0.06692	0.005516	7.169e-31	trans
miR-320b	rs6747545	2:68633069	T	A	0.549964	0.140721	0.0142243	4.46495e-23	A	T	0.4547	-0.06612	0.004599	3.101e-41	trans
miR-320c	rs6747545	2:68633069	T	A	0.549964	0.128276	0.0133368	6.69711e-22	A	T	0.4547	-0.06386	0.004521	4.93e-40	trans
miR-320d	rs6747545	2:68633069	T	A	0.549964	0.126319	0.0136653	2.37833e-20	A	T	0.4547	-0.06054	0.004418	5.224e-38	trans
miR-320e	rs6747545	2:68633069	T	A	0.549964	0.114028	0.0151117	4.49898e-14	A	T	0.4547	-0.09626	0.006109	4.547e-48	trans
miR-4429	rs6747545	2:68633069	T	A	0.549964	0.11789	0.0131466	3.03786e-19	A	T	0.4547	-0.06846	0.004297	5.958e-49	trans
miR-320a	rs6757938	2:68632858	A	G	0.549958	0.155246	0.015882	1.44233e-22	G	A	0.4547	-0.06692	0.005516	7.169e-31	trans
miR-320b	rs6757938	2:68632858	A	G	0.549958	0.140714	0.0142223	4.42353e-23	G	A	0.4547	-0.06612	0.004599	3.101e-41	trans
miR-320c	rs6757938	2:68632858	A	G	0.549958	0.128259	0.0133349	6.69274e-22	G	A	0.4547	-0.06386	0.004521	4.93e-40	trans
miR-320d	rs6757938	2:68632858	A	G	0.549958	0.126303	0.0136633	2.37541e-20	G	A	0.4547	-0.06054	0.004418	5.224e-38	trans
miR-320e	rs6757938	2:68632858	A	G	0.549958	0.114041	0.0151095	4.43188e-14	G	A	0.4547	-0.09626	0.006109	4.547e-48	trans
miR-4429	rs6757938	2:68632858	A	G	0.549958	0.117883	0.0131447	3.01531e-19	G	A	0.4547	-0.06846	0.004297	5.958e-49	trans
let-7b-5p	rs676457	9:136146227	A	T	0.664166	-0.107822	0.010067	9.09529e-27	T	A	0.3219	0.03377	0.006655	4.993e-07	trans
let-7c-5p	rs676457	9:136146227	A	T	0.664166	-0.0914827	0.00919181	2.45601e-23	T	A	0.3219	0.02445	0.006395	0.0001436	trans
miR-10b-5p	rs676457	9:136146227	A	T	0.664166	-0.177236	0.0143074	3.04387e-35	T	A	0.3219	0.1135	0.01684	3.311e-11	trans
miR-126-3p	rs676457	9:136146227	A	T	0.664166	-0.171461	0.0130666	2.46092e-39	T	A	0.3219	0.05294	0.008279	2.951e-10	trans
miR-139-5p	rs676457	9:136146227	A	T	0.664166	-0.15736	0.0116043	6.86729e-42	T	A	0.3219	0.0709	0.01641	1.79e-05	trans
miR-195-5p	rs676457	9:136146227	A	T	0.664166	-0.113865	0.013416	2.11574e-17	T	A	0.3219	0.06692	0.01825	0.0002653	trans
let-7b-5p	rs676996	9:136146077	T	G	0.667516	-0.108022	0.0101534	1.96323e-26	G	T	0.3114	0.03245	0.006779	2.081e-06	trans
let-7c-5p	rs676996	9:136146077	T	G	0.667516	-0.0916517	0.00927026	4.75711e-23	G	T	0.3114	0.02428	0.006521	0.000213	trans
miR-10b-5p	rs676996	9:136146077	T	G	0.667516	-0.177525	0.014432	8.96861e-35	G	T	0.3114	0.1107	0.01725	2.587e-10	trans
miR-126-3p	rs676996	9:136146077	T	G	0.667516	-0.172281	0.0131779	4.66611e-39	G	T	0.3114	0.05122	0.008368	1.576e-09	trans
miR-139-5p	rs676996	9:136146077	T	G	0.667516	-0.157346	0.0117081	3.57085e-41	G	T	0.3114	0.065	0.01689	0.0001302	trans
miR-195-5p	rs676996	9:136146077	T	G	0.667516	-0.114229	0.0135289	3.08341e-17	G	T	0.3114	0.07026	0.01873	0.0001914	trans
let-7b-5p	rs677355	9:136146046	G	A	0.670198	-0.108649	0.0102419	2.72544e-26	A	G	0.3097	0.03356	0.006813	1.056e-06	trans
let-7c-5p	rs677355	9:136146046	G	A	0.670198	-0.0922571	0.0093505	5.81386e-23	A	G	0.3097	0.02433	0.006498	0.0001969	trans
miR-10b-5p	rs677355	9:136146046	G	A	0.670198	-0.178902	0.0145564	1.0219e-34	A	G	0.3097	0.1127	0.01734	1.562e-10	trans
miR-126-3p	rs677355	9:136146046	G	A	0.670198	-0.172718	0.0132971	1.40871e-38	A	G	0.3097	0.05274	0.008451	7.733e-10	trans
miR-139-5p	rs677355	9:136146046	G	A	0.670198	-0.157852	0.0118137	1.01062e-40	A	G	0.3097	0.0686	0.01694	5.736e-05	trans
miR-195-5p	rs677355	9:136146046	G	A	0.670198	-0.114344	0.0136482	5.3828e-17	A	G	0.3097	0.07017	0.01887	0.0002173	trans
miR-625-5p	rs67957534	14:66124585	T	G	0.50137	0.146801	0.0198904	1.57697e-13	G	T	0.4782	-0.3154	0.02589	4.59e-31	cis
miR-130a-3p	rs681397	11:57682011	G	T	0.558507	0.14526	0.0212633	8.40526e-12	T	G	0.4416	-0.1444	0.01097	2.44e-35	cis
miR-130a-3p	rs682258	11:57637197	G	T	0.438944	-0.161767	0.0212214	2.48197e-14	G	T	0.4305	-0.1703	0.01074	1.589e-48	cis
miR-584-5p	rs6861404	5:148415856	A	C	0.536756	-0.173683	0.0252296	5.81624e-12	C	A	0.4542	0.2102	0.01287	7.208e-51	cis
miR-584-5p	rs6866101	5:148415980	T	C	0.537249	-0.173276	0.025199	6.14188e-12	C	T	0.4519	0.2084	0.0128	1.147e-50	cis
let-7b-5p	rs687289	9:136137106	G	A	0.668579	-0.111294	0.0101857	8.61116e-28	A	G	0.321	0.03407	0.006661	4.051e-07	trans
let-7c-5p	rs687289	9:136137106	G	A	0.668579	-0.0939075	0.00930391	5.91278e-24	A	G	0.321	0.02518	0.006394	9.04e-05	trans
miR-10b-5p	rs687289	9:136137106	G	A	0.668579	-0.183745	0.0144663	5.79772e-37	A	G	0.321	0.1139	0.01686	2.965e-11	trans
miR-126-3p	rs687289	9:136137106	G	A	0.668579	-0.177674	0.0132096	3.06144e-41	A	G	0.321	0.05269	0.008289	3.725e-10	trans
miR-139-5p	rs687289	9:136137106	G	A	0.668579	-0.161876	0.0117374	2.86837e-43	A	G	0.321	0.06887	0.01644	3.16e-05	trans
miR-195-5p	rs687289	9:136137106	G	A	0.668579	-0.116352	0.0135841	1.07771e-17	A	G	0.321	0.06877	0.01825	0.0001786	trans
miR-584-5p	rs6873011	5:148414175	G	A	0.842515	-0.259329	0.0343932	4.69602e-14	A	G	0.1546	0.2678	0.01753	1.351e-45	cis
miR-584-5p	rs6874343	5:148447867	C	T	0.844049	-0.271414	0.034877	7.13719e-15	T	C	0.1546	0.2727	0.01754	5.946e-47	cis
miR-10a-5p	rs7036642	9:136144626	G	A	0.618956	0.106822	0.0144642	1.52157e-13	A	G	0.3931	-0.05078	0.0133	0.0001468	trans
miR-126-3p	rs7036642	9:136144626	G	A	0.618956	0.114538	0.012952	9.29319e-19	A	G	0.3931	-0.03251	0.007841	3.802e-05	trans
miR-10a-5p	rs7046674	9:136147012	C	T	0.619013	0.107787	0.0144725	9.50056e-14	T	C	0.391	-0.04984	0.01333	0.0002002	trans
miR-126-3p	rs7046674	9:136147012	C	T	0.619013	0.115101	0.0129602	6.62055e-19	T	C	0.391	-0.03305	0.007872	3.039e-05	trans
miR-130a-3p	rs708228	11:57585662	C	T	0.684575	-0.241919	0.0221589	9.5139e-28	T	C	0.3051	0.2285	0.01052	2.455e-80	cis
miR-130a-3p	rs7105506	11:57497980	G	A	0.56028	0.172703	0.0212188	3.98061e-16	A	G	0.4304	-0.1709	0.01079	2.09e-48	cis
[truncated: 284 more rows]

## Sheet: Table S7
Discovery at P<2.4e-11
[truncated: 17 more rows]

[truncated: 28 more sheets: Table S8, Table S9, Table S10, Table S11, Table S12, Table S13, Table S14, Table S15, Table S16, Table S17, Table S18, Table S19, Table S20, Table S21, Table S22, Table S23, Table S24, Table S25, Table S26, Table S27 …]
